# Supplementary material for: Prioritization of risk genes in multiple sclerosis by a refined Bayesian framework followed by tissue-specificity and cell type feature assessment
Source: BMC Genomics. 2022 May 11;23(Suppl 4):362. doi: 10.1186/s12864-022-08580-y (PMC9092676; doi:10.1186/s12864-022-08580-y)
Supplement: Supplementary file 1 — Additional file 1. [file 12864_2022_8580_MOESM1_ESM.xlsx]

## Sheet: Table S1
Table S1. MS-PRGenes by refined iRIGS
Gene	Posterior probability	Region
ARHGEF2	0.157025	chr1:154983036
HDAC1	0.0857438	chr1:32738415
KMT2A	0.213843	chr11:118783424
PDE3B	0.39876	chr11:14868316
DOCK9	0.33781	chr13:100026952
KCNK10	0.331637	chr14:88523488
LITAF	0.31095	chr16:11213951
LITAF	0.385367	chr16:11353879
ANAPC1	0.41219	chr2:112492986
RPL24	0.46079	chr3:100848597
CD200	0.166322	chr3:112693983
CD86	0.154959	chr3:121783015
DAB2	0.460682	chr5:40429250
MCM9	0.333678	chr6:119215402
ARHGAP18	0.41625	chr6:130348257
JARID2	0.836777	chr6:14691215
IKZF1	0.353306	chr7:50328339
MYC	0.991736	chr8:129177769
RAD54B	0.200506	chr8:95851818
SLC1A3	0.292355	rs10063294
IL12A	0.316116	rs1014486
CXCR4	0.713843	rs10191360
IKZF1	0.353306	rs10230723
HOXA13	0.188135	rs10245867
KAT2A	0.158182	rs1026916
TBXAS1	0.188017	rs10271373
PIM1	0.134298	rs1076928
C3	0.102273	rs1077667
ATP1A1	0.320393	rs10801908
ZNF438	0.444215	rs1087056
IL12A	0.31937	rs10936182
MECOM	0.3986	rs10936602
MAD1L1	0.628099	rs10951042
HOXA4	0.173724	rs10951154
NPEPPS	0.307851	rs11079784
C5AR1	0.140496	rs11083862
ADCY3	0.470041	rs11125803
IDE	0.341942	rs1112718
BCL10	0.30249	rs11161550
ESRRA	0.20641	rs11231749
PFKFB3	0.320041	rs11256593
EXTL2	0.25	rs11578655
DAB2	0.421705	rs11749040
COMMD1	0.345852	rs1177228
RPL5	0.340909	rs11809700
PTGER2	0.228306	rs11852059
LPIN1	0.885331	rs11899404
CNOT10	0.234504	rs11919880
CDC7	0.27686	rs12133753
RCOR1	0.159091	rs12147246
RREB1	0.591942	rs12211604
KMT2A	0.201446	rs12365699
ZFP36L1	0.464876	rs12434551
ZFP36L2	0.64952	rs12478539
ZMIZ1	0.5447	rs1250551
RCOR1	0.13843	rs12588969
TYK2	0.104339	rs12609500
CD28	0.646694	rs12614091
APLF	0.341643	rs12622670
PFKFB3	0.325108	rs12722559
CD9	0.267872	rs12832171
MAF	0.816116	rs12925972
MAP2K2	0.130165	rs12971909
BCL6	0.742769	rs13066789
UCHL1	0.26	rs13136820
RGS1	0.307851	rs1323292
EOMES	0.654959	rs13327021
SERTAD2	0.210057	rs13385171
ALK	0.694566	rs13414105
TRAF6	0.528249	rs1365120
RPL3	0.180114	rs137955
GATA3	0.818182	rs1399180
HDAC10	0.199752	rs140522
BCAR3	0.308507	rs1415069
ATF5	0.0981405	rs1465697
QRFPR	0.218363	rs17051321
SYNJ2	0.223781	rs1738074
MAF	0.846074	rs17724508
CAMK2G	0.199783	rs17741873
TNFAIP3	0.831612	rs17780048
CD9	0.279959	rs1800693
MTOR	0.136364	rs198398
PPP2CA	0.21281	rs2084007
RPS6KB1	0.248363	rs2150879
ZNF217	0.741736	rs2248137
CELF1	0.119396	rs2269434
LITAF	0.31656	rs2286974
ALCAM	0.604339	rs2289746
CD1E	0.143595	rs2317231
SGK1	0.761823	rs2327586
CD86	0.190651	rs2331964
CD9	0.296488	rs2364485
PPP2CA	0.207087	rs244656
CD226	0.568182	rs2469434
ARHGAP26	0.264463	rs249677
IL12B	0.556276	rs2546890
ZNF217	0.758264	rs2585447
BCL6	0.722107	rs2590438
MAPK10	0.277893	rs2705616
CXXC4	0.434917	rs2726479
ETS2	0.514979	rs2836438
PKIA	0.583678	rs28703878
DNM2	0.106405	rs28834106
CAMTA1	0.221606	rs2986736
ARPC3	0.178719	rs3184504
FAM170A	0.575956	rs32658
KMT2A	0.161643	rs34026809
TYK2	0.112051	rs34536443
ADCY2	0.728864	rs34681760
FOS	0.23657	rs34695601
EXTL2	0.227738	rs34723276
LITAF	0.369261	rs34947566
DEAF1	0.16781	rs35218683
ZNF862	0.153926	rs354033
BCL10	0.346519	rs35486093
SP110	0.200413	rs35540610
IRF8	0.297955	rs35703946
CD48	0.184917	rs3737798
MAPK3	0.121901	rs3809627
PLEC	0.118802	rs3923387
AXIN1	0.106405	rs405343
ETS1	0.588435	rs4262739
RPL24	0.548151	rs4325907
EOMES	0.628497	rs438613
MAML2	0.279959	rs4409785
SMO	0.336777	rs4728142
ACACA	0.330579	rs4796224
IFI30	0.115702	rs4808760
MYBL2	0.159091	rs4812772
LIF	0.163889	rs4820955
NOTCH2	0.544421	rs483180
BCLAF1	0.363993	rs4896153
FADS1	0.22624	rs4939490
MALT1	0.491736	rs4940730
RELA	0.146353	rs531612
MAD1L1	0.609504	rs55858457
MAML2	0.309215	rs56095240
IL1B	0.30921	rs57116599
RAC2	0.194215	rs5756405
RASAL3	0.166322	rs58166386
RPL5	0.399483	rs58394161
ZNF281	0.177686	rs59655222
CEBPB	0.43905	rs6020055
CD40	0.198347	rs6032662
ELMO1	0.789256	rs60600003
PLCG1	0.390496	rs6072343
PLXNC1	0.425899	rs61708525
EGR2	0.48657	rs61863928
ARNTL	0.365702	rs61884005
ACSBG1	0.143595	rs62013236
TNFAIP3	0.782283	rs62420820
TNFAIP3	0.831865	rs631204
CD48	0.129132	rs6427540
IQGAP1	0.257231	rs6496663
NFKB1	0.438812	rs6533052
MAF	0.81485	rs6564681
KMT2A	0.203512	rs6589706
CLMP	0.309106	rs6589939
PRDM16	0.324163	rs6670198
RUNX3	0.264463	rs6672420
NSD1	0.119835	rs67111717
STAT1	0.456612	rs6738544
RTEL1	0.166322	rs6742
ZBTB38	0.201446	rs6789653
RPL11	0.140496	rs67934705
TEC	0.363636	rs6837324
HIVEP2	0.313017	rs6911131
MYC	0.991736	rs6990534
ARHGAP9	0.25	rs701006
CD86	0.164256	rs71329256
ATXN1	0.839876	rs719316
CRHR1	0.23642	rs7222450
APOE	0.0909091	rs7260482
PDE4B	0.45234	rs72922276
RRAGD	0.292221	rs72928038
MARCH1	0.272727	rs72989863
PIK3CG	0.353306	rs73414214
MYC	0.964876	rs735542
LGALS1	0.180785	rs760517
MAP3K1	0.297521	rs7731626
ANP32B	0.178719	rs7855251
MPHOSPH9	0.159091	rs7975763
OLR1	0.113543	rs7977720
PTPRK	0.396606	rs802730
NLRC5	0.110537	rs8062446
RARA	0.190005	rs883871
BATF3	0.275826	rs9308424
RNASEH2B	0.395728	rs9568402
RNASEH2B	0.5175	rs9591325
UBE2L3	0.327479	rs9610458
RND3	0.661105	rs962052
IFNAR2	0.13843	rs9808753
CD48	0.146694	rs983494
CD80	0.242769	rs9843355
SATB1	0.819215	rs9863496
RYBP	0.660124	rs9878602
GRB2	0.171488	rs9900529
RARA	0.208678	rs9909593
MALT1	0.515486	rs9955954
RPL34	0.339876	rs9992763

## Sheet: Table S2
Table S2. MS-PRGenes validation with two-sample Mendelian randomization
Tissue	Total number of gene tested	Significant genes	Significant genes overlapped with MS-PRGs	Genes	Upregulated genes	Downregulated genes
Brain Substantia nigra	625	32	2	CD40, IQGAP1	IQGAP1	CD40
Artery Coronary	925	56	3	IQGAP1, MALT1, PLEC	IQGAP1, MALT1	PLEC
Brain Hippocampus	769	57	3	CD40, IQGAP1, MPHOSPH9	IQGAP1, MPHOSPH9	CD40
Brain Spinal cord cervical C1	693	40	3	IL12A, IQGAP1, PLEC	IQGAP1	IL12A, PLEC
Brain Anterior cingulate cortex BA24	750	51	4	CD40, IQGAP1, MAPK3, PLEC	IQGAP1	CD40, MAPK3, PLEC
Brain Cerebellar Hemisphere	1128	84	4	CD40, IQGAP1, MCM9, TYK2	IQGAP1, MCM9	CD40, TYK2
Brain Hypothalamus	801	61	4	CD40, DNM2, IQGAP1, PLEC	IQGAP1	CD40, DNM2, PLEC
Brain Frontal Cortex BA9	941	80	5	CD40, IQGAP1, MAPK3, PLEC, TEC	IQGAP1	CD40, MAPK3, PLEC, TEC
Heart Left Ventricle	1275	109	5	IQGAP1, MCM9, MPHOSPH9, NPEPPS, PFKFB3	IQGAP1, MPHOSPH9, NPEPPS	MCM9, PFKFB3
Brain Nucleus accumbens basal ganglia	954	74	6	CD40, EXTL2, IQGAP1, MALT1, NPEPPS, PLEC	EXTL2, IQGAP1, MALT1, NPEPPS	CD40, PLEC
Brain Amygdala	594	51	7	BATF3, CD40, ESRRA, MCM9, NPEPPS, PLEC, SP110	ESRRA, MCM9, NPEPPS, SP110	BATF3, CD40, PLEC
Brain Cortex	1085	82	7	CD40, IQGAP1, MAPK3, NPEPPS, PLEC, RGS1, TYK2	IQGAP1, NPEPPS	CD40, MAPK3, PLEC, RGS1, TYK2
Brain Putamen basal ganglia	923	83	7	CD226, CD40, EXTL2, IL12A, IQGAP1, NPEPPS, PLEC	EXTL2, IQGAP1, NPEPPS	CD226, CD40, IL12A, PLEC
Stomach	1163	90	7	CD40, EXTL2, IQGAP1, MAPK3, PLEC, RGS1, TYK2	EXTL2, IQGAP1	CD40, MAPK3, PLEC, RGS1, TYK2
Colon Sigmoid	1226	85	8	CD40, EXTL2, IQGAP1, MALT1, MAPK3, MCM9, RGS1, TYK2	EXTL2, IQGAP1, MALT1	CD40, MAPK3, MCM9, RGS1, TYK2
Brain Caudate basal ganglia	1050	94	10	CD226, CD40, IQGAP1, MALT1, MAPK3, MPHOSPH9, NPEPPS, PIK3CG, PLEC, TEC	IQGAP1, MALT1, MPHOSPH9, NPEPPS, PIK3CG, TEC	CD226, CD40, MAPK3, PLEC
Spleen	1282	100	11	ANAPC1, ETS2, IQGAP1, MAPK3, MCM9, MPHOSPH9, NPEPPS, PLCG1, PLEC, TYK2, ZBTB38	ETS2, IQGAP1, MPHOSPH9, NPEPPS, PLCG1	ANAPC1, MAPK3, MCM9, PLEC, TYK2, ZBTB38
Brain Cerebellum	1257	101	12	ARHGAP26, CD40, GRB2, IL12B, IQGAP1, MALT1, MCM9, PLEC, RREB1, TBXAS1, TYK2, ZBTB38	ARHGAP26, IQGAP1, MALT1, MCM9	CD40, GRB2, IL12B, PLEC, RREB1, TBXAS1, TYK2, ZBTB38
Whole Blood	1558	122	13	ANP32B, BCL10, CD86, EXTL2, GRB2, HOXA4, IQGAP1, MAPK3, PKIA, PLEC, RPS6KB1, TYK2, ZBTB38	ANP32B, BCL10, CD86, EXTL2, IQGAP1, RPS6KB1	GRB2, HOXA4, MAPK3, PKIA, PLEC, TYK2, ZBTB38

## Sheet: Table S3
Table S3. Two-sample Mendelian randomization analysis between gene expression and multiple sclerosis in whole blood
Outcome	Exposure	Method	Number of SNP	Beta	Standard Error	p-value	FDR
multiple sclerosis || id:ieu-b-18	SYNJ2 (Whole Blood)	Wald ratio	1	-0.0147445	0.0392116	0.7069	0.913959
multiple sclerosis || id:ieu-b-18	MRPL42 (Whole Blood)	Wald ratio	1	0.0052004	0.06886	0.9398	0.983801
multiple sclerosis || id:ieu-b-18	LRG1 (Whole Blood)	Wald ratio	1	0.111636	0.256259	0.6631	0.901492
multiple sclerosis || id:ieu-b-18	CRTAM (Whole Blood)	Wald ratio	1	-0.340463	0.173641	0.0499106	0.2624
multiple sclerosis || id:ieu-b-18	TBKBP1 (Whole Blood)	Wald ratio	1	0.331044	0.0589455	1.95308e-08	1.6905e-06
multiple sclerosis || id:ieu-b-18	FZD2 (Whole Blood)	Wald ratio	1	0.330186	0.12463	0.00806488	0.0845706
multiple sclerosis || id:ieu-b-18	GLRX2 (Whole Blood)	Wald ratio	1	0.0509621	0.134854	0.7055	0.913959
multiple sclerosis || id:ieu-b-18	ZC3HAV1 (Whole Blood)	Wald ratio	1	0.0752124	0.0901097	0.4039	0.777852
multiple sclerosis || id:ieu-b-18	PPIL2 (Whole Blood)	Wald ratio	1	-0.247568	0.0959773	0.00989587	0.0936202
multiple sclerosis || id:ieu-b-18	SPEF2 (Whole Blood)	Wald ratio	1	-0.323263	0.12726	0.0110799	0.102145
multiple sclerosis || id:ieu-b-18	DTNB (Whole Blood)	Wald ratio	1	-0.0126968	0.0757004	0.8668	0.967453
multiple sclerosis || id:ieu-b-18	MRPL28 (Whole Blood)	Wald ratio	1	0.323286	0.16648	0.05215	0.269127
multiple sclerosis || id:ieu-b-18	POLR1G (Whole Blood)	Wald ratio	1	0.0457739	0.100569	0.649	0.894439
multiple sclerosis || id:ieu-b-18	RNF157 (Whole Blood)	Wald ratio	1	-0.0671306	0.125461	0.5926	0.87431
multiple sclerosis || id:ieu-b-18	IFT140 (Whole Blood)	Wald ratio	1	0.0460805	0.084765	0.586698	0.873457
multiple sclerosis || id:ieu-b-18	R3HDM2 (Whole Blood)	Wald ratio	1	0.562234	0.2437	0.0210504	0.155434
multiple sclerosis || id:ieu-b-18	THAP3 (Whole Blood)	Wald ratio	1	-0.173789	0.117165	0.138001	0.483432
multiple sclerosis || id:ieu-b-18	PLEKHG5 (Whole Blood)	Wald ratio	1	-0.0686269	0.0483162	0.1555	0.517667
multiple sclerosis || id:ieu-b-18	NDUFB10 (Whole Blood)	Wald ratio	1	-0.170485	0.20866	0.413901	0.786413
multiple sclerosis || id:ieu-b-18	MRGBP (Whole Blood)	Wald ratio	1	-0.772558	0.198266	9.75617e-05	0.00266669
multiple sclerosis || id:ieu-b-18	ZNF467 (Whole Blood)	Inverse variance weighted	2	0.06216	0.117903	0.598045	0.878845
multiple sclerosis || id:ieu-b-18	FEM1A (Whole Blood)	Wald ratio	1	-0.0840721	0.0679368	0.2159	0.607169
multiple sclerosis || id:ieu-b-18	ZNF561 (Whole Blood)	Wald ratio	1	-0.02616	0.089036	0.7689	0.935264
multiple sclerosis || id:ieu-b-18	KHSRP (Whole Blood)	Wald ratio	1	-0.164952	0.316111	0.601799	0.879553
multiple sclerosis || id:ieu-b-18	ATXN7L1 (Whole Blood)	Wald ratio	1	0.317056	0.146862	0.03086	0.197859
multiple sclerosis || id:ieu-b-18	FAM153CP (Whole Blood)	Wald ratio	1	0.19701	0.251978	0.4343	0.798205
multiple sclerosis || id:ieu-b-18	CD9 (Whole Blood)	Wald ratio	1	0.0213319	0.0333091	0.521899	0.845124
multiple sclerosis || id:ieu-b-18	PPP2CA (Whole Blood)	Wald ratio	1	0.242364	0.329718	0.4623	0.810545
multiple sclerosis || id:ieu-b-18	HSF1 (Whole Blood)	Wald ratio	1	0.0101645	0.231642	0.965	0.98983
multiple sclerosis || id:ieu-b-18	PHF11 (Whole Blood)	Wald ratio	1	0.0326776	0.0726595	0.652901	0.895988
multiple sclerosis || id:ieu-b-18	TMEM254 (Whole Blood)	Inverse variance weighted	2	0.0688672	0.0666699	0.301623	0.715054
multiple sclerosis || id:ieu-b-18	ADGRE1 (Whole Blood)	Wald ratio	1	-0.183617	0.0607065	0.00248905	0.0349364
multiple sclerosis || id:ieu-b-18	FAM167B (Whole Blood)	Wald ratio	1	0.290359	0.122527	0.0177999	0.138661
multiple sclerosis || id:ieu-b-18	CD48 (Whole Blood)	Wald ratio	1	0.358839	0.178769	0.0447204	0.247951
multiple sclerosis || id:ieu-b-18	DOK3 (Whole Blood)	Wald ratio	1	0.0718113	0.49049	0.8836	0.971717
multiple sclerosis || id:ieu-b-18	LFNG (Whole Blood)	Wald ratio	1	-0.0595769	0.137803	0.665499	0.9028
multiple sclerosis || id:ieu-b-18	ZNF155 (Whole Blood)	Inverse variance weighted	2	-0.0355223	0.0704673	0.614194	0.882199
multiple sclerosis || id:ieu-b-18	H1-0 (Whole Blood)	Wald ratio	1	-0.0742845	0.0489083	0.128799	0.46559
multiple sclerosis || id:ieu-b-18	CLIC4 (Whole Blood)	Wald ratio	1	0.103574	0.101684	0.308398	0.722533
multiple sclerosis || id:ieu-b-18	STK38 (Whole Blood)	Wald ratio	1	0.622025	0.24778	0.0120598	0.109239
multiple sclerosis || id:ieu-b-18	DPP3 (Whole Blood)	Inverse variance weighted	2	0.0758672	0.0710688	0.285738	0.694621
multiple sclerosis || id:ieu-b-18	CADM4 (Whole Blood)	Wald ratio	1	-0.102226	0.157386	0.516	0.845124
multiple sclerosis || id:ieu-b-18	MAPK14 (Whole Blood)	Wald ratio	1	-0.763319	0.364957	0.0364803	0.221153
multiple sclerosis || id:ieu-b-18	SLC5A5 (Whole Blood)	Wald ratio	1	0.149513	0.132792	0.2602	0.663037
multiple sclerosis || id:ieu-b-18	SLC25A23 (Whole Blood)	Wald ratio	1	-0.00175046	0.240802	0.9942	0.996379
multiple sclerosis || id:ieu-b-18	TSPAN33 (Whole Blood)	Inverse variance weighted	2	-0.0211213	0.0899446	0.814344	0.949974
multiple sclerosis || id:ieu-b-18	MRPL58 (Whole Blood)	Wald ratio	1	-0.164736	0.266709	0.5368	0.851016
multiple sclerosis || id:ieu-b-18	CORIN (Whole Blood)	Wald ratio	1	-0.0549642	0.0245745	0.0253102	0.17405
multiple sclerosis || id:ieu-b-18	FCHSD1 (Whole Blood)	Wald ratio	1	-0.190436	0.166597	0.253	0.658056
multiple sclerosis || id:ieu-b-18	TRAPPC4 (Whole Blood)	Inverse variance weighted	2	-0.0945661	0.204548	0.643854	0.893268
multiple sclerosis || id:ieu-b-18	KDM4B (Whole Blood)	Wald ratio	1	-0.442318	0.282876	0.117901	0.448022
multiple sclerosis || id:ieu-b-18	KANK2 (Whole Blood)	Wald ratio	1	0.0220553	0.0732369	0.7633	0.933455
multiple sclerosis || id:ieu-b-18	SHC1 (Whole Blood)	Wald ratio	1	0.138881	0.0677928	0.0404999	0.236325
multiple sclerosis || id:ieu-b-18	EHD3 (Whole Blood)	Wald ratio	1	-0.00749713	0.167974	0.9644	0.98983
multiple sclerosis || id:ieu-b-18	HOXB2 (Whole Blood)	Wald ratio	1	0.0686555	0.0370604	0.0639498	0.301921
multiple sclerosis || id:ieu-b-18	ARL4D (Whole Blood)	Wald ratio	1	-0.037964	0.0730956	0.6035	0.880386
multiple sclerosis || id:ieu-b-18	ANP32B (Whole Blood)	Wald ratio	1	0.841621	0.237776	0.000400811	0.00800594
multiple sclerosis || id:ieu-b-18	TMEM132A (Whole Blood)	Wald ratio	1	0.134785	0.268976	0.616299	0.882199
multiple sclerosis || id:ieu-b-18	NEK9 (Whole Blood)	Wald ratio	1	-0.149108	0.117178	0.203199	0.591808
multiple sclerosis || id:ieu-b-18	CYTH2 (Whole Blood)	Wald ratio	1	0.00866745	0.157094	0.956	0.987665
multiple sclerosis || id:ieu-b-18	MYBL2 (Whole Blood)	Wald ratio	1	0.109578	0.120812	0.364402	0.757065
multiple sclerosis || id:ieu-b-18	DMXL1 (Whole Blood)	Wald ratio	1	0.18685	0.438321	0.6699	0.90364
multiple sclerosis || id:ieu-b-18	ATP1B3 (Whole Blood)	Wald ratio	1	-0.0650208	0.159538	0.683599	0.905574
multiple sclerosis || id:ieu-b-18	EIF3B (Whole Blood)	Wald ratio	1	0.0460371	0.242286	0.8493	0.962048
multiple sclerosis || id:ieu-b-18	IFI30 (Whole Blood)	Wald ratio	1	-0.29138	0.216876	0.1791	0.554747
multiple sclerosis || id:ieu-b-18	BABAM1 (Whole Blood)	Wald ratio	1	0.429273	0.203594	0.03499	0.217686
multiple sclerosis || id:ieu-b-18	NLRP6 (Whole Blood)	Wald ratio	1	-0.107971	0.119388	0.365801	0.757065
multiple sclerosis || id:ieu-b-18	MLX (Whole Blood)	MR Egger	3	-7.67585	14.6044	0.691937	0.906676
multiple sclerosis || id:ieu-b-18	MLX (Whole Blood)	Weighted median	3	0.281901	0.211455	0.182482	0.561248
multiple sclerosis || id:ieu-b-18	MLX (Whole Blood)	Inverse variance weighted	3	0.264817	0.261593	0.311384	0.726252
multiple sclerosis || id:ieu-b-18	MLX (Whole Blood)	Simple mode	3	0.259324	0.377509	0.56308	0.858351
multiple sclerosis || id:ieu-b-18	MLX (Whole Blood)	Weighted mode	3	0.464985	0.294023	0.254577	0.659055
multiple sclerosis || id:ieu-b-18	DAB2 (Whole Blood)	Wald ratio	1	-0.012654	0.127432	0.9209	0.978891
multiple sclerosis || id:ieu-b-18	EXTL2 (Whole Blood)	Wald ratio	1	1.83032	0.271296	1.51396e-11	4.71751e-09
multiple sclerosis || id:ieu-b-18	PPIL1 (Whole Blood)	Wald ratio	1	-0.0687333	0.115593	0.552101	0.85667
multiple sclerosis || id:ieu-b-18	TICAM1 (Whole Blood)	Wald ratio	1	-0.35708	0.185782	0.0546005	0.278513
multiple sclerosis || id:ieu-b-18	UIMC1 (Whole Blood)	Wald ratio	1	0.37914	0.188039	0.0437701	0.247762
multiple sclerosis || id:ieu-b-18	COX4I1 (Whole Blood)	Wald ratio	1	0.378697	0.226648	0.0947494	0.392605
multiple sclerosis || id:ieu-b-18	ADGRG3 (Whole Blood)	Wald ratio	1	0.0948432	0.140549	0.499799	0.836398
multiple sclerosis || id:ieu-b-18	BAG5 (Whole Blood)	Wald ratio	1	0.0263783	0.131993	0.8416	0.958096
multiple sclerosis || id:ieu-b-18	AK2 (Whole Blood)	Wald ratio	1	0.621615	0.232914	0.00761093	0.0817782
multiple sclerosis || id:ieu-b-18	NXPE3 (Whole Blood)	Wald ratio	1	0.0911874	0.0704433	0.1955	0.579657
multiple sclerosis || id:ieu-b-18	SIGLEC11 (Whole Blood)	Wald ratio	1	0.0251801	0.0406173	0.535301	0.851016
multiple sclerosis || id:ieu-b-18	F13A1 (Whole Blood)	Inverse variance weighted	2	0.0652057	0.0743689	0.380602	0.766122
multiple sclerosis || id:ieu-b-18	GPT (Whole Blood)	Wald ratio	1	-0.0457203	0.11589	0.6932	0.907199
multiple sclerosis || id:ieu-b-18	NTN5 (Whole Blood)	Wald ratio	1	-0.0988148	0.132322	0.455201	0.805912
multiple sclerosis || id:ieu-b-18	FBXO2 (Whole Blood)	Inverse variance weighted	2	0.0345913	0.0623194	0.57885	0.869671
multiple sclerosis || id:ieu-b-18	HCAR3 (Whole Blood)	Wald ratio	1	0.0306502	0.218416	0.8884	0.973366
multiple sclerosis || id:ieu-b-18	KLRC1 (Whole Blood)	Inverse variance weighted	2	0.0732685	0.0639838	0.252163	0.658056
multiple sclerosis || id:ieu-b-18	ABHD10 (Whole Blood)	Wald ratio	1	-0.07098	0.0947755	0.453901	0.805766
multiple sclerosis || id:ieu-b-18	MS4A14 (Whole Blood)	Wald ratio	1	-0.00748129	0.038825	0.8472	0.961353
multiple sclerosis || id:ieu-b-18	ARPC3 (Whole Blood)	Wald ratio	1	-0.269266	0.295329	0.3619	0.755818
multiple sclerosis || id:ieu-b-18	OPA3 (Whole Blood)	Wald ratio	1	0.155724	0.19323	0.4203	0.7899
multiple sclerosis || id:ieu-b-18	MFSD6 (Whole Blood)	Wald ratio	1	-0.0658561	0.0673272	0.328	0.737759
multiple sclerosis || id:ieu-b-18	ZNF283 (Whole Blood)	Wald ratio	1	0.0627536	0.0651853	0.3357	0.742927
multiple sclerosis || id:ieu-b-18	ADK (Whole Blood)	Wald ratio	1	0.0514292	0.0555107	0.3542	0.750807
multiple sclerosis || id:ieu-b-18	IFITM3 (Whole Blood)	Wald ratio	1	0.0789343	0.107217	0.461601	0.810545
multiple sclerosis || id:ieu-b-18	GDPD1 (Whole Blood)	Inverse variance weighted	2	-0.243292	0.0982938	0.0133181	0.114639
multiple sclerosis || id:ieu-b-18	ERG28 (Whole Blood)	Wald ratio	1	-0.0171604	0.155452	0.9121	0.978891
multiple sclerosis || id:ieu-b-18	MRPS7 (Whole Blood)	Wald ratio	1	-0.148527	0.0560488	0.00805015	0.0845706
multiple sclerosis || id:ieu-b-18	CDC7 (Whole Blood)	Wald ratio	1	-0.0119708	0.0590679	0.8394	0.957383
multiple sclerosis || id:ieu-b-18	BRD1 (Whole Blood)	Wald ratio	1	0.304557	0.232698	0.1906	0.569971
multiple sclerosis || id:ieu-b-18	ZNHIT6 (Whole Blood)	Wald ratio	1	-0.108104	0.130042	0.405801	0.777852
multiple sclerosis || id:ieu-b-18	KRT23 (Whole Blood)	Inverse variance weighted	2	0.0365744	0.058799	0.533926	0.851016
multiple sclerosis || id:ieu-b-18	FAM117B (Whole Blood)	Wald ratio	1	0.0328465	0.0396636	0.407599	0.778234
multiple sclerosis || id:ieu-b-18	FADS3 (Whole Blood)	Wald ratio	1	-0.158117	0.102356	0.122401	0.454048
multiple sclerosis || id:ieu-b-18	VEZT (Whole Blood)	Wald ratio	1	0.244797	0.294096	0.4052	0.777852
multiple sclerosis || id:ieu-b-18	KLRC4 (Whole Blood)	Wald ratio	1	0.137068	0.145178	0.345101	0.749311
multiple sclerosis || id:ieu-b-18	EEF2 (Whole Blood)	Wald ratio	1	0.0627802	0.239239	0.793	0.946966
multiple sclerosis || id:ieu-b-18	GPATCH2L (Whole Blood)	Wald ratio	1	0.119737	0.0785447	0.127399	0.463758
multiple sclerosis || id:ieu-b-18	SUMO2 (Whole Blood)	Wald ratio	1	-0.0584928	0.136293	0.6678	0.903153
multiple sclerosis || id:ieu-b-18	RAPGEFL1 (Whole Blood)	Wald ratio	1	0.0331458	0.0503453	0.510301	0.845124
multiple sclerosis || id:ieu-b-18	VCL (Whole Blood)	Wald ratio	1	0.144544	0.13041	0.267698	0.675385
multiple sclerosis || id:ieu-b-18	SCN2B (Whole Blood)	Inverse variance weighted	2	-0.268706	0.0789683	0.00066721	0.0120918
multiple sclerosis || id:ieu-b-18	RNF44 (Whole Blood)	Wald ratio	1	0.0756455	0.121723	0.534298	0.851016
multiple sclerosis || id:ieu-b-18	SRPK2 (Whole Blood)	Wald ratio	1	-0.0722823	0.0867839	0.404901	0.777852
multiple sclerosis || id:ieu-b-18	IGFALS (Whole Blood)	Wald ratio	1	0.00998085	0.0858992	0.9075	0.978891
multiple sclerosis || id:ieu-b-18	RTP4 (Whole Blood)	Inverse variance weighted	2	0.163051	0.0718504	0.0232497	0.163905
multiple sclerosis || id:ieu-b-18	KIF21B (Whole Blood)	Wald ratio	1	0.0432047	0.144663	0.7652	0.934312
multiple sclerosis || id:ieu-b-18	ZNF282 (Whole Blood)	Wald ratio	1	0.0125556	0.0547453	0.8186	0.949974
multiple sclerosis || id:ieu-b-18	DAGLA (Whole Blood)	Wald ratio	1	0.0178103	0.112491	0.8742	0.971717
multiple sclerosis || id:ieu-b-18	TCTN1 (Whole Blood)	Wald ratio	1	0.100662	0.133666	0.451399	0.804433
multiple sclerosis || id:ieu-b-18	PKIA (Whole Blood)	Wald ratio	1	-0.196201	0.0577156	0.000675215	0.0120918
multiple sclerosis || id:ieu-b-18	LDLR (Whole Blood)	Wald ratio	1	0.187778	0.129227	0.1462	0.502409
multiple sclerosis || id:ieu-b-18	SLC2A4RG (Whole Blood)	Wald ratio	1	-0.010741	0.266078	0.9678	0.98983
multiple sclerosis || id:ieu-b-18	DCAKD (Whole Blood)	Inverse variance weighted	2	-0.0484826	0.188829	0.797369	0.946966
multiple sclerosis || id:ieu-b-18	GPR108 (Whole Blood)	Inverse variance weighted	2	-0.113769	0.11574	0.325623	0.737759
multiple sclerosis || id:ieu-b-18	PNPLA6 (Whole Blood)	Inverse variance weighted	2	-0.0267084	0.151899	0.860427	0.963035
multiple sclerosis || id:ieu-b-18	TXNDC16 (Whole Blood)	Wald ratio	1	-0.165753	0.13127	0.2067	0.596367
multiple sclerosis || id:ieu-b-18	DGKZ (Whole Blood)	Wald ratio	1	-0.159822	0.286837	0.577399	0.868479
multiple sclerosis || id:ieu-b-18	DOCK6 (Whole Blood)	Wald ratio	1	-0.0214257	0.0640269	0.7379	0.930534
multiple sclerosis || id:ieu-b-18	DNTTIP2 (Whole Blood)	Wald ratio	1	0.18617	0.136181	0.1716	0.543399
multiple sclerosis || id:ieu-b-18	ZNF335 (Whole Blood)	Wald ratio	1	-0.141378	0.122952	0.250199	0.656247
multiple sclerosis || id:ieu-b-18	RHCE (Whole Blood)	Wald ratio	1	0.0927525	0.202853	0.647499	0.894439
multiple sclerosis || id:ieu-b-18	ELMO1 (Whole Blood)	Inverse variance weighted	2	0.0135506	0.10717	0.899383	0.977154
multiple sclerosis || id:ieu-b-18	ZNF697 (Whole Blood)	Wald ratio	1	-0.209025	0.127453	0.101	0.409788
multiple sclerosis || id:ieu-b-18	SHD (Whole Blood)	Wald ratio	1	0.109444	0.130871	0.403001	0.777852
multiple sclerosis || id:ieu-b-18	ASAP3 (Whole Blood)	Wald ratio	1	0.182079	0.138241	0.187801	0.563764
multiple sclerosis || id:ieu-b-18	FSD1 (Whole Blood)	Wald ratio	1	-0.103217	0.173805	0.552601	0.85667
multiple sclerosis || id:ieu-b-18	PLAGL1 (Whole Blood)	Inverse variance weighted	2	0.0691517	0.213142	0.745606	0.931679
multiple sclerosis || id:ieu-b-18	PVR (Whole Blood)	Wald ratio	1	0.49127	0.149223	0.000994108	0.0163034
multiple sclerosis || id:ieu-b-18	PRDX5 (Whole Blood)	Inverse variance weighted	2	-0.0100504	0.067273	0.88124	0.971717
multiple sclerosis || id:ieu-b-18	MYOF (Whole Blood)	Inverse variance weighted	2	-0.0313855	0.10701	0.769297	0.935264
multiple sclerosis || id:ieu-b-18	DIPK1A (Whole Blood)	Wald ratio	1	0.201737	0.236023	0.3927	0.771534
multiple sclerosis || id:ieu-b-18	USF1 (Whole Blood)	Wald ratio	1	-0.076914	0.0977767	0.431499	0.798205
multiple sclerosis || id:ieu-b-18	RAB8A (Whole Blood)	Wald ratio	1	0.268109	0.149498	0.0729102	0.332147
multiple sclerosis || id:ieu-b-18	PGGHG (Whole Blood)	Wald ratio	1	-0.011493	0.0790473	0.8844	0.971717
multiple sclerosis || id:ieu-b-18	NABP1 (Whole Blood)	Inverse variance weighted	2	0.0263828	0.0900677	0.769582	0.935264
multiple sclerosis || id:ieu-b-18	ZNF532 (Whole Blood)	Wald ratio	1	0.00578451	0.100938	0.9543	0.987665
multiple sclerosis || id:ieu-b-18	ADGRG1 (Whole Blood)	Wald ratio	1	-0.397056	0.23659	0.0932993	0.389706
multiple sclerosis || id:ieu-b-18	REX1BD (Whole Blood)	Wald ratio	1	0.0841078	0.071887	0.242001	0.650898
multiple sclerosis || id:ieu-b-18	EIF3L (Whole Blood)	Inverse variance weighted	2	-0.221071	0.287505	0.441935	0.798205
multiple sclerosis || id:ieu-b-18	TMED9 (Whole Blood)	Wald ratio	1	-0.112579	0.0728188	0.122101	0.454017
multiple sclerosis || id:ieu-b-18	BEST1 (Whole Blood)	Wald ratio	1	-0.0338528	0.142795	0.8126	0.949974
multiple sclerosis || id:ieu-b-18	CLEC1B (Whole Blood)	Wald ratio	1	0.0419945	0.0473861	0.375499	0.765866
multiple sclerosis || id:ieu-b-18	WBP2 (Whole Blood)	Wald ratio	1	-0.736129	0.246966	0.00287603	0.0393057
multiple sclerosis || id:ieu-b-18	STARD3 (Whole Blood)	Wald ratio	1	0.046971	0.310348	0.8797	0.971717
multiple sclerosis || id:ieu-b-18	RIC8A (Whole Blood)	Wald ratio	1	-0.0305244	0.0862146	0.7233	0.919919
multiple sclerosis || id:ieu-b-18	PLA2G4C (Whole Blood)	Wald ratio	1	-0.0238967	0.0346973	0.491	0.828017
multiple sclerosis || id:ieu-b-18	CLEC16A (Whole Blood)	Wald ratio	1	-1.07783	0.166671	1.00097e-10	1.94939e-08
multiple sclerosis || id:ieu-b-18	CSRP1 (Whole Blood)	Wald ratio	1	0.106395	0.196237	0.587699	0.873457
multiple sclerosis || id:ieu-b-18	RRAGD (Whole Blood)	Wald ratio	1	-0.194583	0.154544	0.208	0.597904
multiple sclerosis || id:ieu-b-18	GCLM (Whole Blood)	Wald ratio	1	-2.02891	0.87688	0.0206797	0.154532
multiple sclerosis || id:ieu-b-18	SLC39A9 (Whole Blood)	Inverse variance weighted	2	-0.0459427	0.0709387	0.517219	0.845124
multiple sclerosis || id:ieu-b-18	ZC2HC1A (Whole Blood)	Wald ratio	1	-0.215318	0.0384454	2.13602e-08	1.75153e-06
multiple sclerosis || id:ieu-b-18	ANXA5 (Whole Blood)	Inverse variance weighted	2	0.0318438	0.040953	0.436823	0.798205
multiple sclerosis || id:ieu-b-18	CCDC154 (Whole Blood)	Inverse variance weighted	2	0.0697481	0.0604258	0.248387	0.655309
multiple sclerosis || id:ieu-b-18	GPR153 (Whole Blood)	Wald ratio	1	0.100377	0.182834	0.583002	0.873016
multiple sclerosis || id:ieu-b-18	FAM8A1 (Whole Blood)	Wald ratio	1	0.0313658	0.175556	0.8582	0.962689
multiple sclerosis || id:ieu-b-18	LBH (Whole Blood)	Inverse variance weighted	2	-0.192641	0.314863	0.540655	0.852334
multiple sclerosis || id:ieu-b-18	GGA1 (Whole Blood)	Inverse variance weighted	2	-0.0995735	0.178137	0.576181	0.868172
multiple sclerosis || id:ieu-b-18	ITSN2 (Whole Blood)	Wald ratio	1	0.10665	0.277074	0.7003	0.913079
multiple sclerosis || id:ieu-b-18	ALG12 (Whole Blood)	Wald ratio	1	-0.0360322	0.11645	0.757	0.933455
multiple sclerosis || id:ieu-b-18	SERINC2 (Whole Blood)	Inverse variance weighted	2	0.035656	0.0364642	0.328156	0.737759
multiple sclerosis || id:ieu-b-18	ZNF783 (Whole Blood)	Wald ratio	1	-0.0669058	0.154069	0.664101	0.902066
multiple sclerosis || id:ieu-b-18	CHID1 (Whole Blood)	Wald ratio	1	-0.0522101	0.308016	0.8654	0.967212
multiple sclerosis || id:ieu-b-18	MAP3K8 (Whole Blood)	Wald ratio	1	-0.028742	0.144746	0.8426	0.958096
multiple sclerosis || id:ieu-b-18	SLC9A8 (Whole Blood)	Wald ratio	1	-0.283302	0.276756	0.306	0.720163
multiple sclerosis || id:ieu-b-18	AHSA2P (Whole Blood)	Wald ratio	1	-0.0033425	0.13468	0.9802	0.994239
multiple sclerosis || id:ieu-b-18	ADA (Whole Blood)	Wald ratio	1	-0.233557	0.152483	0.1256	0.460799
multiple sclerosis || id:ieu-b-18	PYCR3 (Whole Blood)	Wald ratio	1	-0.0134039	0.207119	0.9484	0.987665
multiple sclerosis || id:ieu-b-18	KPNA4 (Whole Blood)	Wald ratio	1	0.126604	0.270695	0.639999	0.891877
multiple sclerosis || id:ieu-b-18	MXD3 (Whole Blood)	Inverse variance weighted	2	-0.508903	0.277739	0.0669062	0.312096
multiple sclerosis || id:ieu-b-18	LOC105369632 (Whole Blood)	Wald ratio	1	-0.0852978	0.0732762	0.2444	0.650898
multiple sclerosis || id:ieu-b-18	DNAH10 (Whole Blood)	Wald ratio	1	0.0479243	0.0816421	0.5572	0.858351
multiple sclerosis || id:ieu-b-18	CAMSAP2 (Whole Blood)	Inverse variance weighted	2	-0.116266	0.0882514	0.187693	0.563764
multiple sclerosis || id:ieu-b-18	ATF4 (Whole Blood)	Wald ratio	1	0.379557	0.122736	0.00198505	0.0292197
multiple sclerosis || id:ieu-b-18	TENT4A (Whole Blood)	Wald ratio	1	0.395983	0.254826	0.120199	0.452345
multiple sclerosis || id:ieu-b-18	TOMM40L (Whole Blood)	Inverse variance weighted	2	0.0123635	0.0549271	0.821909	0.950657
multiple sclerosis || id:ieu-b-18	RAB40C (Whole Blood)	Inverse variance weighted	2	-0.109175	0.10254	0.287008	0.694621
multiple sclerosis || id:ieu-b-18	PRR22 (Whole Blood)	Wald ratio	1	-0.0400773	0.132217	0.7618	0.933455
multiple sclerosis || id:ieu-b-18	TPSD1 (Whole Blood)	Wald ratio	1	0.0161551	0.0598738	0.7873	0.944275
multiple sclerosis || id:ieu-b-18	FNBP1L (Whole Blood)	Wald ratio	1	-0.0909995	0.0687927	0.1859	0.562999
multiple sclerosis || id:ieu-b-18	DAP3 (Whole Blood)	Wald ratio	1	0.258111	0.676732	0.702901	0.913247
multiple sclerosis || id:ieu-b-18	STYX (Whole Blood)	Wald ratio	1	-0.474173	0.237557	0.04593	0.249385
multiple sclerosis || id:ieu-b-18	SMARCA4 (Whole Blood)	Wald ratio	1	0.767176	0.263515	0.00359907	0.0467279
multiple sclerosis || id:ieu-b-18	RNF7 (Whole Blood)	Wald ratio	1	0.177915	0.167169	0.287199	0.694621
multiple sclerosis || id:ieu-b-18	GLI1 (Whole Blood)	Wald ratio	1	-0.377465	0.187775	0.0444101	0.247951
multiple sclerosis || id:ieu-b-18	SPHK2 (Whole Blood)	Wald ratio	1	0.0496207	0.153314	0.746201	0.931679
multiple sclerosis || id:ieu-b-18	KCNRG (Whole Blood)	Wald ratio	1	0.0741617	0.0905542	0.4128	0.785279
multiple sclerosis || id:ieu-b-18	MCHR1 (Whole Blood)	Wald ratio	1	-0.0769749	0.0624595	0.217801	0.611411
multiple sclerosis || id:ieu-b-18	TATDN3 (Whole Blood)	Wald ratio	1	0.23597	0.104112	0.0234202	0.164363
multiple sclerosis || id:ieu-b-18	ZC3H7A (Whole Blood)	Inverse variance weighted	2	0.106124	0.115021	0.356188	0.75111
multiple sclerosis || id:ieu-b-18	PSMC3 (Whole Blood)	Wald ratio	1	-0.954411	0.263308	0.000289298	0.00609089
multiple sclerosis || id:ieu-b-18	CDADC1 (Whole Blood)	Wald ratio	1	0.576402	0.265709	0.0300602	0.19514
multiple sclerosis || id:ieu-b-18	COPS7A (Whole Blood)	Wald ratio	1	-0.116208	0.244009	0.633902	0.889504
multiple sclerosis || id:ieu-b-18	UGDH (Whole Blood)	Inverse variance weighted	2	0.104762	0.0873736	0.230523	0.635674
multiple sclerosis || id:ieu-b-18	DEAF1 (Whole Blood)	Wald ratio	1	-0.0278934	0.087757	0.7506	0.933455
multiple sclerosis || id:ieu-b-18	CCS (Whole Blood)	Wald ratio	1	0.0873483	0.0835484	0.2958	0.703598
multiple sclerosis || id:ieu-b-18	BBS1 (Whole Blood)	Wald ratio	1	0.0376186	0.0528754	0.476801	0.822555
multiple sclerosis || id:ieu-b-18	OSTC (Whole Blood)	Wald ratio	1	0.431024	0.226642	0.0571995	0.281125
multiple sclerosis || id:ieu-b-18	ANO9 (Whole Blood)	Wald ratio	1	-0.462872	0.163608	0.00466707	0.0572543
multiple sclerosis || id:ieu-b-18	CLEC12B (Whole Blood)	Inverse variance weighted	2	0.035597	0.0710392	0.616308	0.882199
multiple sclerosis || id:ieu-b-18	C12orf57 (Whole Blood)	Wald ratio	1	0.459911	0.395093	0.2444	0.650898
multiple sclerosis || id:ieu-b-18	RCOR1 (Whole Blood)	Inverse variance weighted	2	-0.151125	0.0888474	0.0889523	0.379692
multiple sclerosis || id:ieu-b-18	LPIN1 (Whole Blood)	Wald ratio	1	0.0518557	0.0849541	0.541599	0.852334
multiple sclerosis || id:ieu-b-18	SLC15A2 (Whole Blood)	Wald ratio	1	-0.605274	0.226615	0.007564	0.0817782
multiple sclerosis || id:ieu-b-18	F2RL3 (Whole Blood)	Wald ratio	1	-0.0959344	0.141902	0.499002	0.836291
multiple sclerosis || id:ieu-b-18	FAM76B (Whole Blood)	Wald ratio	1	0.0115802	0.0898947	0.8975	0.976579
multiple sclerosis || id:ieu-b-18	APOBEC3B (Whole Blood)	Inverse variance weighted	2	-0.0722073	0.054682	0.18667	0.563529
multiple sclerosis || id:ieu-b-18	NAMPT (Whole Blood)	Wald ratio	1	0.184769	0.263938	0.4839	0.824197
multiple sclerosis || id:ieu-b-18	ADAM11 (Whole Blood)	Wald ratio	1	-0.195054	0.0703638	0.00556994	0.0638085
multiple sclerosis || id:ieu-b-18	LRATD2 (Whole Blood)	Wald ratio	1	-0.0102543	0.0972211	0.916	0.978891
multiple sclerosis || id:ieu-b-18	CFL1 (Whole Blood)	Wald ratio	1	0.535346	0.244644	0.0286499	0.189943
multiple sclerosis || id:ieu-b-18	PHRF1 (Whole Blood)	Wald ratio	1	-0.374004	0.245081	0.127	0.463756
multiple sclerosis || id:ieu-b-18	MYH9 (Whole Blood)	Wald ratio	1	0.54514	0.336572	0.1053	0.416783
multiple sclerosis || id:ieu-b-18	SHARPIN (Whole Blood)	Wald ratio	1	-0.0887047	0.22082	0.6879	0.905574
multiple sclerosis || id:ieu-b-18	QRICH2 (Whole Blood)	Wald ratio	1	-0.102728	0.103514	0.321	0.736551
multiple sclerosis || id:ieu-b-18	ITIH2 (Whole Blood)	Wald ratio	1	-0.0549288	0.0730032	0.451801	0.804433
multiple sclerosis || id:ieu-b-18	CDK3 (Whole Blood)	Wald ratio	1	-0.00098294	0.11046	0.9929	0.996379
multiple sclerosis || id:ieu-b-18	SP140 (Whole Blood)	Wald ratio	1	-1.13546	0.210276	6.67035e-08	4.72382e-06
multiple sclerosis || id:ieu-b-18	PANX2 (Whole Blood)	Wald ratio	1	-0.0633286	0.180295	0.7254	0.921838
multiple sclerosis || id:ieu-b-18	TMED3 (Whole Blood)	Wald ratio	1	0.0281944	0.237494	0.9055	0.978891
multiple sclerosis || id:ieu-b-18	EFR3B (Whole Blood)	Wald ratio	1	-0.0582224	0.0800273	0.4669	0.813818
multiple sclerosis || id:ieu-b-18	CDK5RAP3 (Whole Blood)	Inverse variance weighted	2	0.0847589	0.138035	0.53919	0.852
multiple sclerosis || id:ieu-b-18	NSUN2 (Whole Blood)	Wald ratio	1	-0.104113	0.0542083	0.0547798	0.278513
multiple sclerosis || id:ieu-b-18	PPIF (Whole Blood)	Wald ratio	1	0.927349	0.150944	8.06493e-10	1.14229e-07
multiple sclerosis || id:ieu-b-18	VPS11 (Whole Blood)	Wald ratio	1	0.0120076	0.0613789	0.8449	0.959442
multiple sclerosis || id:ieu-b-18	IKZF1 (Whole Blood)	Wald ratio	1	0.376563	0.140391	0.0073131	0.0802381
multiple sclerosis || id:ieu-b-18	EPHB2 (Whole Blood)	Wald ratio	1	-0.0384398	0.0475545	0.4189	0.7899
multiple sclerosis || id:ieu-b-18	PLEKHA4 (Whole Blood)	Wald ratio	1	0.104921	0.116331	0.3671	0.758365
multiple sclerosis || id:ieu-b-18	ANGEL2 (Whole Blood)	Wald ratio	1	0.163122	0.15068	0.278998	0.689484
multiple sclerosis || id:ieu-b-18	RTEL1 (Whole Blood)	Wald ratio	1	0.127426	0.178497	0.4753	0.822555
multiple sclerosis || id:ieu-b-18	EBPL (Whole Blood)	Wald ratio	1	-0.0117605	0.0374348	0.753401	0.933455
multiple sclerosis || id:ieu-b-18	AP1M2 (Whole Blood)	Wald ratio	1	0.0439202	0.0414647	0.2895	0.69605
multiple sclerosis || id:ieu-b-18	GIPC3 (Whole Blood)	Wald ratio	1	0.00758519	0.045674	0.8681	0.967453
multiple sclerosis || id:ieu-b-18	JAML (Whole Blood)	Wald ratio	1	-0.153296	0.200575	0.4447	0.798205
multiple sclerosis || id:ieu-b-18	ARSA (Whole Blood)	Inverse variance weighted	2	-0.0254951	0.0306738	0.405879	0.777852
multiple sclerosis || id:ieu-b-18	NSD1 (Whole Blood)	Wald ratio	1	-0.524511	0.231133	0.0232497	0.163905
multiple sclerosis || id:ieu-b-18	EHD1 (Whole Blood)	Wald ratio	1	0.0686192	0.316202	0.8282	0.953915
multiple sclerosis || id:ieu-b-18	PKIG (Whole Blood)	Wald ratio	1	-0.0542425	0.08739	0.5348	0.851016
multiple sclerosis || id:ieu-b-18	ANKRD24 (Whole Blood)	Wald ratio	1	-0.0529439	0.0589962	0.369499	0.760474
multiple sclerosis || id:ieu-b-18	PPOX (Whole Blood)	Wald ratio	1	0.0364716	0.243011	0.8807	0.971717
multiple sclerosis || id:ieu-b-18	IREB2 (Whole Blood)	Wald ratio	1	0.0434004	0.0887421	0.624798	0.885746
multiple sclerosis || id:ieu-b-18	HSD17B13 (Whole Blood)	Wald ratio	1	0.0280808	0.0558011	0.614802	0.882199
multiple sclerosis || id:ieu-b-18	RGS18 (Whole Blood)	Wald ratio	1	-0.023682	0.241864	0.922	0.978891
multiple sclerosis || id:ieu-b-18	LOC100996709 (Whole Blood)	Inverse variance weighted	2	0.0278396	0.0321154	0.386017	0.769115
multiple sclerosis || id:ieu-b-18	LYPLA2 (Whole Blood)	Wald ratio	1	-0.773123	0.340663	0.0232399	0.163905
multiple sclerosis || id:ieu-b-18	ARRDC5 (Whole Blood)	Wald ratio	1	-0.128637	0.0868345	0.138499	0.483432
multiple sclerosis || id:ieu-b-18	RNF182 (Whole Blood)	Wald ratio	1	-0.0246886	0.0233373	0.2901	0.696419
multiple sclerosis || id:ieu-b-18	GPR4 (Whole Blood)	Wald ratio	1	-0.305581	0.132996	0.0215803	0.156578
multiple sclerosis || id:ieu-b-18	RIN1 (Whole Blood)	Wald ratio	1	0.0282247	0.0369054	0.4444	0.798205
multiple sclerosis || id:ieu-b-18	TMED5 (Whole Blood)	Wald ratio	1	-0.198009	0.205214	0.334599	0.741544
multiple sclerosis || id:ieu-b-18	CTSA (Whole Blood)	Wald ratio	1	-0.37844	0.301626	0.209599	0.600286
multiple sclerosis || id:ieu-b-18	ATL3 (Whole Blood)	Wald ratio	1	-0.301777	0.168758	0.0737404	0.334108
multiple sclerosis || id:ieu-b-18	SLAMF9 (Whole Blood)	Inverse variance weighted	2	-0.0142244	0.0789949	0.8571	0.962689
multiple sclerosis || id:ieu-b-18	NUP85 (Whole Blood)	Inverse variance weighted	2	0.0238959	0.0400862	0.551101	0.85667
multiple sclerosis || id:ieu-b-18	CDC42EP1 (Whole Blood)	Inverse variance weighted	2	0.0257335	0.0319121	0.42002	0.7899
multiple sclerosis || id:ieu-b-18	SYNGR1 (Whole Blood)	Inverse variance weighted	2	0.0351204	0.0433002	0.417313	0.7899
multiple sclerosis || id:ieu-b-18	PLIN3 (Whole Blood)	Wald ratio	1	0.0652052	0.420605	0.8768	0.971717
multiple sclerosis || id:ieu-b-18	FFAR4 (Whole Blood)	Wald ratio	1	-0.0744987	0.0659037	0.2583	0.663037
multiple sclerosis || id:ieu-b-18	RAB44 (Whole Blood)	Wald ratio	1	0.0162755	0.076078	0.8306	0.955037
multiple sclerosis || id:ieu-b-18	TTC26 (Whole Blood)	Wald ratio	1	0.0651649	0.0780721	0.4039	0.777852
multiple sclerosis || id:ieu-b-18	LPGAT1 (Whole Blood)	Wald ratio	1	-0.192754	0.15054	0.200399	0.587471
multiple sclerosis || id:ieu-b-18	ACOT7 (Whole Blood)	Wald ratio	1	0.312194	0.246266	0.204901	0.59448
multiple sclerosis || id:ieu-b-18	ARL17A (Whole Blood)	Inverse variance weighted	2	0.0278396	0.0321154	0.386017	0.769115
multiple sclerosis || id:ieu-b-18	TBX6 (Whole Blood)	Wald ratio	1	0.205177	0.0371185	3.24624e-08	2.52882e-06
multiple sclerosis || id:ieu-b-18	ORMDL3 (Whole Blood)	Wald ratio	1	-0.175931	0.0420825	2.90711e-05	0.000984627
multiple sclerosis || id:ieu-b-18	CCDC153 (Whole Blood)	Wald ratio	1	-0.191525	0.113228	0.0907398	0.383123
multiple sclerosis || id:ieu-b-18	PSPN (Whole Blood)	Wald ratio	1	0.213934	0.155176	0.168001	0.539532
multiple sclerosis || id:ieu-b-18	CPAMD8 (Whole Blood)	Inverse variance weighted	2	-0.02224	0.0372696	0.550686	0.85667
multiple sclerosis || id:ieu-b-18	MAPK3 (Whole Blood)	Inverse variance weighted	2	-0.38581	0.087495	1.03604e-05	0.00039671
multiple sclerosis || id:ieu-b-18	CD300LB (Whole Blood)	Inverse variance weighted	2	0.262778	0.227813	0.248713	0.655309
multiple sclerosis || id:ieu-b-18	SLFN12L (Whole Blood)	Wald ratio	1	-0.474114	0.193386	0.0142202	0.119757
multiple sclerosis || id:ieu-b-18	LMF1 (Whole Blood)	Inverse variance weighted	2	-0.0528455	0.0602329	0.380295	0.766122
multiple sclerosis || id:ieu-b-18	DDX59 (Whole Blood)	Wald ratio	1	0.275463	0.159155	0.0834901	0.365386
multiple sclerosis || id:ieu-b-18	SNRNP35 (Whole Blood)	Wald ratio	1	0.831112	0.904562	0.3582	0.75111
multiple sclerosis || id:ieu-b-18	C19orf44 (Whole Blood)	Wald ratio	1	-0.0850428	0.0617868	0.168701	0.539703
multiple sclerosis || id:ieu-b-18	RPS6KC1 (Whole Blood)	Inverse variance weighted	2	-0.150089	0.150074	0.31726	0.735438
multiple sclerosis || id:ieu-b-18	ACP2 (Whole Blood)	Wald ratio	1	-0.267409	0.0568594	2.56389e-06	0.000128856
multiple sclerosis || id:ieu-b-18	ATP5PO (Whole Blood)	Wald ratio	1	0.0183158	0.17922	0.9186	0.978891
multiple sclerosis || id:ieu-b-18	PEX11G (Whole Blood)	Wald ratio	1	-0.0428132	0.0289152	0.1387	0.483432
multiple sclerosis || id:ieu-b-18	ZNF319 (Whole Blood)	Wald ratio	1	-0.00923201	0.238325	0.9691	0.98983
multiple sclerosis || id:ieu-b-18	VPS33A (Whole Blood)	Wald ratio	1	0.476946	0.223865	0.0331297	0.209821
multiple sclerosis || id:ieu-b-18	PNPLA1 (Whole Blood)	Wald ratio	1	-0.0874337	0.216338	0.686101	0.905574
multiple sclerosis || id:ieu-b-18	NT5C (Whole Blood)	Inverse variance weighted	2	0.0687974	0.147	0.639778	0.891877
multiple sclerosis || id:ieu-b-18	EVA1C (Whole Blood)	Wald ratio	1	-0.0108988	0.0897069	0.9033	0.978891
multiple sclerosis || id:ieu-b-18	YWHAB (Whole Blood)	Wald ratio	1	-0.434233	0.165757	0.00880088	0.0873361
multiple sclerosis || id:ieu-b-18	MPHOSPH9 (Whole Blood)	Wald ratio	1	1.06069	0.402356	0.00838411	0.0859372
multiple sclerosis || id:ieu-b-18	GOSR2 (Whole Blood)	Wald ratio	1	-0.203133	0.136775	0.1375	0.483432
multiple sclerosis || id:ieu-b-18	PLCB3 (Whole Blood)	Wald ratio	1	-0.778613	0.205064	0.000146504	0.0034741
multiple sclerosis || id:ieu-b-18	EIF2B1 (Whole Blood)	Wald ratio	1	0.342229	0.118906	0.00400011	0.0506681
multiple sclerosis || id:ieu-b-18	PIM3 (Whole Blood)	Wald ratio	1	0.164105	0.0700351	0.01912	0.146025
multiple sclerosis || id:ieu-b-18	FBXL2 (Whole Blood)	Wald ratio	1	0.0749587	0.0851338	0.378598	0.765866
multiple sclerosis || id:ieu-b-18	XRCC3 (Whole Blood)	Wald ratio	1	0.00849355	0.0584176	0.8844	0.971717
multiple sclerosis || id:ieu-b-18	ZNF440 (Whole Blood)	Wald ratio	1	-0.343357	0.219109	0.1171	0.44716
multiple sclerosis || id:ieu-b-18	NCBP1 (Whole Blood)	Wald ratio	1	-0.322785	0.236499	0.172301	0.54341
multiple sclerosis || id:ieu-b-18	SLC27A1 (Whole Blood)	Inverse variance weighted	2	-0.137209	0.102982	0.182743	0.561248
multiple sclerosis || id:ieu-b-18	PSME3IP1 (Whole Blood)	Wald ratio	1	0.0743206	0.146237	0.611299	0.881999
multiple sclerosis || id:ieu-b-18	SLC25A42 (Whole Blood)	Wald ratio	1	0.545586	0.18343	0.00293601	0.0394477
multiple sclerosis || id:ieu-b-18	TEC (Whole Blood)	Inverse variance weighted	2	-0.149275	0.0649812	0.0216073	0.156578
multiple sclerosis || id:ieu-b-18	MPST (Whole Blood)	Wald ratio	1	-0.0227579	0.246363	0.9264	0.979193
multiple sclerosis || id:ieu-b-18	SLC17A9 (Whole Blood)	Wald ratio	1	0.328568	0.115184	0.00433689	0.054491
multiple sclerosis || id:ieu-b-18	MT1X (Whole Blood)	Wald ratio	1	-0.0472879	0.142895	0.740699	0.930534
multiple sclerosis || id:ieu-b-18	CABP5 (Whole Blood)	Inverse variance weighted	2	-0.0174289	0.0766099	0.820033	0.949974
multiple sclerosis || id:ieu-b-18	CDKN2D (Whole Blood)	Wald ratio	1	-0.288661	0.189207	0.127101	0.463756
multiple sclerosis || id:ieu-b-18	CCDC159 (Whole Blood)	Wald ratio	1	0.117834	0.208353	0.5717	0.86309
multiple sclerosis || id:ieu-b-18	MPZL2 (Whole Blood)	Wald ratio	1	0.0853214	0.0444751	0.0550591	0.278513
multiple sclerosis || id:ieu-b-18	TMOD1 (Whole Blood)	Wald ratio	1	0.417992	0.223496	0.06145	0.294582
multiple sclerosis || id:ieu-b-18	FGD2 (Whole Blood)	Wald ratio	1	-0.0662173	0.0957256	0.4891	0.826989
multiple sclerosis || id:ieu-b-18	HMBS (Whole Blood)	Wald ratio	1	-0.460223	0.211415	0.02949	0.194423
multiple sclerosis || id:ieu-b-18	CD300E (Whole Blood)	Inverse variance weighted	2	0.408875	0.146208	0.00516543	0.0608662
multiple sclerosis || id:ieu-b-18	GRB2 (Whole Blood)	Wald ratio	1	-0.957959	0.214259	7.78403e-06	0.000319145
multiple sclerosis || id:ieu-b-18	TMEM205 (Whole Blood)	Wald ratio	1	0.0916121	0.161988	0.5717	0.86309
multiple sclerosis || id:ieu-b-18	SAMD10 (Whole Blood)	Wald ratio	1	-0.0423827	0.135248	0.754	0.933455
multiple sclerosis || id:ieu-b-18	NCSTN (Whole Blood)	Wald ratio	1	0.177577	0.0478667	0.000207401	0.00468306
multiple sclerosis || id:ieu-b-18	ZC2HC1C (Whole Blood)	Wald ratio	1	-0.0800498	0.0907827	0.377899	0.765866
multiple sclerosis || id:ieu-b-18	GPR65 (Whole Blood)	Wald ratio	1	0.302679	0.0797379	0.000147099	0.0034741
multiple sclerosis || id:ieu-b-18	UBAP2L (Whole Blood)	Wald ratio	1	-0.173199	0.247863	0.484698	0.824197
multiple sclerosis || id:ieu-b-18	MVB12A (Whole Blood)	Wald ratio	1	0.000638638	0.103991	0.9951	0.996379
multiple sclerosis || id:ieu-b-18	SHFL (Whole Blood)	Inverse variance weighted	2	-0.0715516	0.0729922	0.326956	0.737759
multiple sclerosis || id:ieu-b-18	HSD3B7 (Whole Blood)	Wald ratio	1	0.243712	0.0929854	0.00876801	0.0873361
multiple sclerosis || id:ieu-b-18	YIF1A (Whole Blood)	Wald ratio	1	-0.208693	0.225068	0.3538	0.750807
multiple sclerosis || id:ieu-b-18	WDR24 (Whole Blood)	Wald ratio	1	-0.0960219	0.0597599	0.1081	0.422103
multiple sclerosis || id:ieu-b-18	CHAF1A (Whole Blood)	Wald ratio	1	0.271889	0.0827191	0.00101298	0.0164398
multiple sclerosis || id:ieu-b-18	RAVER1 (Whole Blood)	Wald ratio	1	0.242967	0.19497	0.212701	0.603692
multiple sclerosis || id:ieu-b-18	RBM28 (Whole Blood)	Wald ratio	1	-0.0979974	0.173098	0.571299	0.86309
multiple sclerosis || id:ieu-b-18	GRIN2D (Whole Blood)	Wald ratio	1	0.0699805	0.0895642	0.434599	0.798205
multiple sclerosis || id:ieu-b-18	SEC14L3 (Whole Blood)	Wald ratio	1	0.0126778	0.0332863	0.7033	0.913247
multiple sclerosis || id:ieu-b-18	ADPRH (Whole Blood)	Wald ratio	1	-0.00335289	0.071123	0.9624	0.98983
multiple sclerosis || id:ieu-b-18	RNF40 (Whole Blood)	Wald ratio	1	-0.0786248	0.106344	0.4597	0.809279
multiple sclerosis || id:ieu-b-18	MRM2 (Whole Blood)	Wald ratio	1	-0.0104665	0.111482	0.9252	0.979193
multiple sclerosis || id:ieu-b-18	C12orf65 (Whole Blood)	Wald ratio	1	-0.0103392	0.0777436	0.8942	0.976259
multiple sclerosis || id:ieu-b-18	LCLAT1 (Whole Blood)	Inverse variance weighted	2	0.0437888	0.150152	0.77057	0.935285
multiple sclerosis || id:ieu-b-18	ZC3H6 (Whole Blood)	Wald ratio	1	0.0944345	0.166372	0.5703	0.86309
multiple sclerosis || id:ieu-b-18	DIABLO (Whole Blood)	Wald ratio	1	-0.107244	0.574432	0.851899	0.96248
multiple sclerosis || id:ieu-b-18	PLCG1 (Whole Blood)	Wald ratio	1	-0.00681907	0.383136	0.9858	0.996029
multiple sclerosis || id:ieu-b-18	NHSL1 (Whole Blood)	Inverse variance weighted	2	-0.0295353	0.0658903	0.653973	0.896056
multiple sclerosis || id:ieu-b-18	CDYL2 (Whole Blood)	Wald ratio	1	-0.119794	0.102714	0.2435	0.650898
multiple sclerosis || id:ieu-b-18	SYNGR3 (Whole Blood)	Wald ratio	1	-0.00592852	0.0788954	0.9401	0.983801
multiple sclerosis || id:ieu-b-18	ACTN1 (Whole Blood)	Wald ratio	1	0.55132	0.352395	0.117701	0.448022
multiple sclerosis || id:ieu-b-18	IGSF9 (Whole Blood)	Wald ratio	1	0.0756017	0.0952587	0.427401	0.794379
multiple sclerosis || id:ieu-b-18	HIBADH (Whole Blood)	Wald ratio	1	-0.204679	0.120933	0.0905507	0.383123
multiple sclerosis || id:ieu-b-18	TMEM9 (Whole Blood)	Wald ratio	1	0.0938658	0.099132	0.343701	0.748916
multiple sclerosis || id:ieu-b-18	SLC20A1 (Whole Blood)	Wald ratio	1	-0.041442	0.12508	0.7404	0.930534
multiple sclerosis || id:ieu-b-18	DOCK9 (Whole Blood)	Wald ratio	1	0.16743	0.0820775	0.0413597	0.238661
multiple sclerosis || id:ieu-b-18	TSPAN17 (Whole Blood)	Inverse variance weighted	2	-0.0320087	0.140101	0.819281	0.949974
multiple sclerosis || id:ieu-b-18	KIAA1522 (Whole Blood)	Wald ratio	1	0.209014	0.0937806	0.0258301	0.174971
multiple sclerosis || id:ieu-b-18	LEPROT (Whole Blood)	Wald ratio	1	0.14116	0.229046	0.5377	0.851359
multiple sclerosis || id:ieu-b-18	SNN (Whole Blood)	Inverse variance weighted	2	-0.222814	0.348767	0.522913	0.845124
multiple sclerosis || id:ieu-b-18	STPG1 (Whole Blood)	Wald ratio	1	-0.0543641	0.0687069	0.4288	0.794379
multiple sclerosis || id:ieu-b-18	CD300A (Whole Blood)	Wald ratio	1	-0.0860869	0.120672	0.4756	0.822555
multiple sclerosis || id:ieu-b-18	ARFGEF2 (Whole Blood)	Wald ratio	1	0.172261	0.264078	0.514201	0.845124
multiple sclerosis || id:ieu-b-18	NPW (Whole Blood)	Wald ratio	1	0.0745417	0.125519	0.552601	0.85667
multiple sclerosis || id:ieu-b-18	TIGD3 (Whole Blood)	Wald ratio	1	-0.139774	0.16398	0.394	0.771771
multiple sclerosis || id:ieu-b-18	LITAF (Whole Blood)	Wald ratio	1	-0.554467	0.301343	0.0657701	0.307717
multiple sclerosis || id:ieu-b-18	IRF8 (Whole Blood)	Wald ratio	1	-0.354678	0.175521	0.04331	0.246607
multiple sclerosis || id:ieu-b-18	CNR2 (Whole Blood)	Wald ratio	1	0.950923	0.302055	0.00164293	0.0251574
multiple sclerosis || id:ieu-b-18	FAM124A (Whole Blood)	Wald ratio	1	-0.0300199	0.0589034	0.6103	0.881999
multiple sclerosis || id:ieu-b-18	ITM2C (Whole Blood)	Inverse variance weighted	2	0.0401877	0.1446	0.781072	0.941881
multiple sclerosis || id:ieu-b-18	PHYKPL (Whole Blood)	Wald ratio	1	0.256995	0.0903182	0.00443499	0.0552777
multiple sclerosis || id:ieu-b-18	KIFC2 (Whole Blood)	Wald ratio	1	-0.0982855	0.212111	0.6431	0.893268
multiple sclerosis || id:ieu-b-18	WARS2 (Whole Blood)	Wald ratio	1	0.0799661	0.0881278	0.364201	0.757065
multiple sclerosis || id:ieu-b-18	CDK11B (Whole Blood)	Inverse variance weighted	2	0.170482	0.265911	0.521441	0.845124
multiple sclerosis || id:ieu-b-18	HOXA4 (Whole Blood)	Wald ratio	1	-0.15855	0.0496934	0.00141998	0.0223782
multiple sclerosis || id:ieu-b-18	MAFK (Whole Blood)	Wald ratio	1	0.149756	0.133203	0.260899	0.663037
multiple sclerosis || id:ieu-b-18	SMARCE1 (Whole Blood)	Wald ratio	1	-0.385161	0.154118	0.0124499	0.11084
multiple sclerosis || id:ieu-b-18	PXYLP1 (Whole Blood)	Inverse variance weighted	2	0.0448492	0.0671367	0.504116	0.841387
multiple sclerosis || id:ieu-b-18	TRABD (Whole Blood)	Wald ratio	1	-0.587347	0.159475	0.000230496	0.00513018
multiple sclerosis || id:ieu-b-18	IQCB1 (Whole Blood)	Inverse variance weighted	2	0.18381	0.0724842	0.0112171	0.102802
multiple sclerosis || id:ieu-b-18	EPOR (Whole Blood)	Inverse variance weighted	2	0.1026	0.0980706	0.295475	0.703598
multiple sclerosis || id:ieu-b-18	ATP5PD (Whole Blood)	Wald ratio	1	-0.296944	0.232273	0.2011	0.58783
multiple sclerosis || id:ieu-b-18	BAX (Whole Blood)	Wald ratio	1	0.245501	0.151616	0.1054	0.416783
multiple sclerosis || id:ieu-b-18	KLRK1 (Whole Blood)	Inverse variance weighted	2	0.135345	0.191749	0.480285	0.823196
multiple sclerosis || id:ieu-b-18	ZFYVE21 (Whole Blood)	Wald ratio	1	-0.212803	0.134497	0.1136	0.438091
multiple sclerosis || id:ieu-b-18	HADH (Whole Blood)	Wald ratio	1	0.237231	0.186554	0.2035	0.591808
multiple sclerosis || id:ieu-b-18	PPP2R5A (Whole Blood)	Wald ratio	1	-0.0754312	0.0514348	0.142501	0.492276
multiple sclerosis || id:ieu-b-18	POMC (Whole Blood)	Wald ratio	1	-0.0533903	0.0733855	0.4669	0.813818
multiple sclerosis || id:ieu-b-18	LRRC39 (Whole Blood)	Wald ratio	1	0.0902182	0.0697257	0.195699	0.579657
multiple sclerosis || id:ieu-b-18	GLB1 (Whole Blood)	Wald ratio	1	0.106003	0.267131	0.691501	0.906676
multiple sclerosis || id:ieu-b-18	CREB5 (Whole Blood)	Wald ratio	1	0.214119	0.121932	0.0790798	0.352906
multiple sclerosis || id:ieu-b-18	CD5L (Whole Blood)	Wald ratio	1	0.0240775	0.13573	0.8592	0.962689
multiple sclerosis || id:ieu-b-18	SRRM1 (Whole Blood)	Wald ratio	1	-0.517537	0.31501	0.100399	0.408412
multiple sclerosis || id:ieu-b-18	DOK6 (Whole Blood)	Inverse variance weighted	2	0.130702	0.0654894	0.0459579	0.249385
multiple sclerosis || id:ieu-b-18	CD151 (Whole Blood)	Inverse variance weighted	2	0.00900564	0.0238981	0.706296	0.913959
multiple sclerosis || id:ieu-b-18	HAGHL (Whole Blood)	Wald ratio	1	-0.132664	0.0677428	0.0501894	0.2624
multiple sclerosis || id:ieu-b-18	PCDH1 (Whole Blood)	Wald ratio	1	-0.059462	0.153833	0.6991	0.91299
multiple sclerosis || id:ieu-b-18	INTS12 (Whole Blood)	Wald ratio	1	0.0208958	0.17398	0.9044	0.978891
multiple sclerosis || id:ieu-b-18	ZNF384 (Whole Blood)	Wald ratio	1	0.0945033	0.0945598	0.3176	0.735438
multiple sclerosis || id:ieu-b-18	SLC30A7 (Whole Blood)	Wald ratio	1	0.490751	0.223187	0.0278899	0.186491
multiple sclerosis || id:ieu-b-18	APOL1 (Whole Blood)	Wald ratio	1	-0.219176	0.229942	0.3405	0.746345
multiple sclerosis || id:ieu-b-18	MTFP1 (Whole Blood)	Wald ratio	1	-0.0196051	0.19066	0.9181	0.978891
multiple sclerosis || id:ieu-b-18	GEMIN7 (Whole Blood)	Wald ratio	1	0.0572821	0.110169	0.603101	0.880386
multiple sclerosis || id:ieu-b-18	CAPS (Whole Blood)	Wald ratio	1	0.0527962	0.0790857	0.5044	0.841387
multiple sclerosis || id:ieu-b-18	NT5C3B (Whole Blood)	Wald ratio	1	-0.0226986	0.0194376	0.2429	0.650898
multiple sclerosis || id:ieu-b-18	RTKN2 (Whole Blood)	Wald ratio	1	-0.00200282	0.060065	0.9734	0.991214
multiple sclerosis || id:ieu-b-18	MEGF6 (Whole Blood)	Wald ratio	1	-0.114546	0.115209	0.3201	0.735569
multiple sclerosis || id:ieu-b-18	SLC9A3R1 (Whole Blood)	Wald ratio	1	-0.00993373	0.146938	0.9461	0.986629
multiple sclerosis || id:ieu-b-18	POLR1B (Whole Blood)	Wald ratio	1	-0.0280256	0.0519276	0.5894	0.873726
multiple sclerosis || id:ieu-b-18	UCKL1 (Whole Blood)	Wald ratio	1	-0.105569	0.149296	0.4795	0.823196
multiple sclerosis || id:ieu-b-18	BBS2 (Whole Blood)	Wald ratio	1	0.0157722	0.0291217	0.588098	0.873457
multiple sclerosis || id:ieu-b-18	PRKCZ (Whole Blood)	Wald ratio	1	-0.0689563	0.102044	0.499198	0.836291
multiple sclerosis || id:ieu-b-18	C19orf73 (Whole Blood)	Wald ratio	1	-0.180761	0.0992549	0.06858	0.316117
multiple sclerosis || id:ieu-b-18	ZNF771 (Whole Blood)	Wald ratio	1	-0.479998	0.143199	0.000802427	0.013888
multiple sclerosis || id:ieu-b-18	C16orf74 (Whole Blood)	Wald ratio	1	0.156546	0.168794	0.3537	0.750807
multiple sclerosis || id:ieu-b-18	CALML6 (Whole Blood)	Wald ratio	1	0.122128	0.110602	0.269502	0.676636
multiple sclerosis || id:ieu-b-18	NCAPD2 (Whole Blood)	Inverse variance weighted	2	0.130409	0.10307	0.205783	0.595929
multiple sclerosis || id:ieu-b-18	AK4 (Whole Blood)	Wald ratio	1	-0.284689	0.304487	0.349799	0.750807
multiple sclerosis || id:ieu-b-18	METTL2B (Whole Blood)	Wald ratio	1	0.0322798	0.0772123	0.675899	0.905574
multiple sclerosis || id:ieu-b-18	CDC42EP2 (Whole Blood)	Wald ratio	1	0.0335179	0.341439	0.9218	0.978891
multiple sclerosis || id:ieu-b-18	FSTL1 (Whole Blood)	Wald ratio	1	0.0382822	0.136419	0.779	0.941437
multiple sclerosis || id:ieu-b-18	TRIM14 (Whole Blood)	Wald ratio	1	0.0724271	0.051769	0.1618	0.530704
multiple sclerosis || id:ieu-b-18	SEC14L2 (Whole Blood)	Wald ratio	1	0.0617338	0.0947967	0.514902	0.845124
multiple sclerosis || id:ieu-b-18	CHTF18 (Whole Blood)	Wald ratio	1	0.0558374	0.235528	0.8126	0.949974
multiple sclerosis || id:ieu-b-18	ZNF284 (Whole Blood)	Wald ratio	1	-0.0309285	0.0484805	0.523501	0.845196
multiple sclerosis || id:ieu-b-18	IFT52 (Whole Blood)	Wald ratio	1	-0.0134084	0.0591941	0.8208	0.950079
multiple sclerosis || id:ieu-b-18	TMEM45A (Whole Blood)	Wald ratio	1	0.0125892	0.0333605	0.7059	0.913959
multiple sclerosis || id:ieu-b-18	NDUFA4L2 (Whole Blood)	Wald ratio	1	-0.233765	0.101325	0.0210504	0.155434
multiple sclerosis || id:ieu-b-18	MS4A4A (Whole Blood)	Wald ratio	1	0.0180331	0.188041	0.9236	0.978891
multiple sclerosis || id:ieu-b-18	VAMP1 (Whole Blood)	Wald ratio	1	-0.104796	0.0450002	0.0198699	0.151011
multiple sclerosis || id:ieu-b-18	SLC1A3 (Whole Blood)	Wald ratio	1	0.242013	0.187963	0.197899	0.583953
multiple sclerosis || id:ieu-b-18	PI3 (Whole Blood)	Wald ratio	1	-0.0697389	0.0809569	0.389	0.769115
multiple sclerosis || id:ieu-b-18	GCSAM (Whole Blood)	Wald ratio	1	-0.197082	0.153989	0.2006	0.587471
multiple sclerosis || id:ieu-b-18	TXN2 (Whole Blood)	Inverse variance weighted	2	-0.0407667	0.1305	0.754745	0.933455
multiple sclerosis || id:ieu-b-18	TMX1 (Whole Blood)	Wald ratio	1	-0.0109073	0.142295	0.9389	0.983801
multiple sclerosis || id:ieu-b-18	CPNE2 (Whole Blood)	Wald ratio	1	0.121835	0.1005	0.225399	0.627093
multiple sclerosis || id:ieu-b-18	FAM71F2 (Whole Blood)	Wald ratio	1	-0.0657676	0.132788	0.6204	0.88434
multiple sclerosis || id:ieu-b-18	HOXA9 (Whole Blood)	Wald ratio	1	-0.0153003	0.0656805	0.8158	0.949974
multiple sclerosis || id:ieu-b-18	EXOSC9 (Whole Blood)	Wald ratio	1	0.0897463	0.0861089	0.2973	0.706087
multiple sclerosis || id:ieu-b-18	MRPL10 (Whole Blood)	Inverse variance weighted	2	0.333179	0.179141	0.0629035	0.299705
multiple sclerosis || id:ieu-b-18	NUDT13 (Whole Blood)	Wald ratio	1	0.0645141	0.0406955	0.112901	0.436475
multiple sclerosis || id:ieu-b-18	PIGM (Whole Blood)	Wald ratio	1	-0.0172763	0.0560485	0.757901	0.933455
multiple sclerosis || id:ieu-b-18	ZGPAT (Whole Blood)	Wald ratio	1	-0.557807	0.22624	0.0136802	0.116469
multiple sclerosis || id:ieu-b-18	PIGQ (Whole Blood)	Wald ratio	1	-0.153543	0.149283	0.303698	0.716839
multiple sclerosis || id:ieu-b-18	ICAM1 (Whole Blood)	Wald ratio	1	0.0325719	0.128567	0.8	0.946966
multiple sclerosis || id:ieu-b-18	OPRL1 (Whole Blood)	Wald ratio	1	0.032497	0.0869829	0.7087	0.913959
multiple sclerosis || id:ieu-b-18	KMT5A (Whole Blood)	Wald ratio	1	0.388212	0.0880727	1.04397e-05	0.00039671
multiple sclerosis || id:ieu-b-18	ZCCHC8 (Whole Blood)	Wald ratio	1	0.069839	0.231304	0.7627	0.933455
multiple sclerosis || id:ieu-b-18	LEPR (Whole Blood)	Inverse variance weighted	2	0.0670345	0.0568964	0.238723	0.649847
multiple sclerosis || id:ieu-b-18	PLXNB2 (Whole Blood)	Wald ratio	1	0.690978	0.303043	0.0225999	0.162261
multiple sclerosis || id:ieu-b-18	PGLYRP2 (Whole Blood)	Wald ratio	1	-0.0388593	0.0969652	0.6886	0.905574
multiple sclerosis || id:ieu-b-18	LOC101928160 (Whole Blood)	Inverse variance weighted	2	-0.191018	0.109678	0.0815723	0.35901
multiple sclerosis || id:ieu-b-18	JPT1 (Whole Blood)	Wald ratio	1	-1.16472	0.576557	0.0433699	0.246607
multiple sclerosis || id:ieu-b-18	PPP5C (Whole Blood)	Wald ratio	1	-0.0791447	0.0381327	0.0379397	0.227585
multiple sclerosis || id:ieu-b-18	NUP62 (Whole Blood)	Wald ratio	1	-0.104466	0.265069	0.6935	0.907199
multiple sclerosis || id:ieu-b-18	PYGL (Whole Blood)	Wald ratio	1	0.222719	0.228875	0.330502	0.738823
multiple sclerosis || id:ieu-b-18	TJP3 (Whole Blood)	Wald ratio	1	-0.187898	0.161931	0.245902	0.652667
multiple sclerosis || id:ieu-b-18	VPS13D (Whole Blood)	Wald ratio	1	-0.479387	0.182281	0.00853998	0.0869627
multiple sclerosis || id:ieu-b-18	POLR2L (Whole Blood)	Wald ratio	1	-0.00243904	0.123162	0.9842	0.995546
multiple sclerosis || id:ieu-b-18	RIT1 (Whole Blood)	Wald ratio	1	0.424865	0.31434	0.176499	0.549972
multiple sclerosis || id:ieu-b-18	LIME1 (Whole Blood)	Wald ratio	1	0.0503126	0.20033	0.8017	0.946966
multiple sclerosis || id:ieu-b-18	GSTCD (Whole Blood)	Wald ratio	1	-0.0598349	0.092121	0.515999	0.845124
multiple sclerosis || id:ieu-b-18	FCRL3 (Whole Blood)	Wald ratio	1	-0.310293	0.0541993	1.03409e-08	1.1508e-06
multiple sclerosis || id:ieu-b-18	CACHD1 (Whole Blood)	Wald ratio	1	0.0438801	0.0750379	0.5587	0.858351
multiple sclerosis || id:ieu-b-18	MMEL1 (Whole Blood)	Inverse variance weighted	2	0.266262	0.0322725	1.57841e-16	2.45916e-13
multiple sclerosis || id:ieu-b-18	LRRC4 (Whole Blood)	Wald ratio	1	-0.474682	0.236115	0.0443903	0.247951
multiple sclerosis || id:ieu-b-18	CCDC116 (Whole Blood)	Wald ratio	1	0.126238	0.0611811	0.0390796	0.230634
multiple sclerosis || id:ieu-b-18	NAA50 (Whole Blood)	Wald ratio	1	-0.417087	0.234402	0.07518	0.337551
multiple sclerosis || id:ieu-b-18	TNPO3 (Whole Blood)	Inverse variance weighted	2	-0.0411772	0.0890697	0.643864	0.893268
multiple sclerosis || id:ieu-b-18	PTGDR (Whole Blood)	Wald ratio	1	-0.103939	0.0990263	0.293899	0.702292
multiple sclerosis || id:ieu-b-18	MARK2 (Whole Blood)	Wald ratio	1	0.271009	0.794118	0.7329	0.927585
multiple sclerosis || id:ieu-b-18	EME2 (Whole Blood)	Wald ratio	1	-0.00817837	0.0706934	0.9079	0.978891
multiple sclerosis || id:ieu-b-18	VPS29 (Whole Blood)	Wald ratio	1	0.357063	0.154162	0.0205497	0.154532
multiple sclerosis || id:ieu-b-18	UBE2H (Whole Blood)	Wald ratio	1	0.166148	0.109819	0.1303	0.469923
multiple sclerosis || id:ieu-b-18	FSTL4 (Whole Blood)	Wald ratio	1	0.0299901	0.0480226	0.532299	0.851016
multiple sclerosis || id:ieu-b-18	TNFAIP6 (Whole Blood)	Wald ratio	1	0.0143978	0.0336775	0.669	0.903207
multiple sclerosis || id:ieu-b-18	ZNF362 (Whole Blood)	Wald ratio	1	0.150364	0.10658	0.1583	0.524749
multiple sclerosis || id:ieu-b-18	GNA12 (Whole Blood)	Inverse variance weighted	2	-0.1463	0.0655322	0.0255825	0.17405
multiple sclerosis || id:ieu-b-18	CD6 (Whole Blood)	Wald ratio	1	-2.63643	0.336317	4.53644e-15	2.35592e-12
multiple sclerosis || id:ieu-b-18	DECR2 (Whole Blood)	Inverse variance weighted	2	-0.0395447	0.0478714	0.408769	0.779513
multiple sclerosis || id:ieu-b-18	LLGL2 (Whole Blood)	Wald ratio	1	0.636898	0.228963	0.00540805	0.0624129
multiple sclerosis || id:ieu-b-18	CALU (Whole Blood)	Wald ratio	1	-0.164747	0.139913	0.239	0.649847
multiple sclerosis || id:ieu-b-18	PLEC (Whole Blood)	Wald ratio	1	-0.13982	0.036849	0.000147997	0.0034741
multiple sclerosis || id:ieu-b-18	PSMG3 (Whole Blood)	Wald ratio	1	-0.0537605	0.0875543	0.539199	0.852
multiple sclerosis || id:ieu-b-18	SEMA4B (Whole Blood)	Wald ratio	1	-0.146293	0.0940416	0.119799	0.452345
multiple sclerosis || id:ieu-b-18	SEPTIN1 (Whole Blood)	Wald ratio	1	-0.366665	0.294748	0.213501	0.603692
multiple sclerosis || id:ieu-b-18	PWWP2A (Whole Blood)	Wald ratio	1	0.365897	0.274221	0.1821	0.561248
multiple sclerosis || id:ieu-b-18	ARNTL (Whole Blood)	Wald ratio	1	0.0228719	0.0677046	0.735499	0.929366
multiple sclerosis || id:ieu-b-18	NRF1 (Whole Blood)	Inverse variance weighted	2	0.0874246	0.129136	0.498409	0.836291
multiple sclerosis || id:ieu-b-18	ELL (Whole Blood)	Wald ratio	1	0.00903376	0.0856497	0.916	0.978891
multiple sclerosis || id:ieu-b-18	CHD6 (Whole Blood)	Wald ratio	1	0.0567392	0.279971	0.8394	0.957383
multiple sclerosis || id:ieu-b-18	PITX1 (Whole Blood)	Wald ratio	1	-0.050753	0.0514275	0.323699	0.737759
multiple sclerosis || id:ieu-b-18	NPPA (Whole Blood)	Wald ratio	1	0.187365	0.0759037	0.0135699	0.116164
multiple sclerosis || id:ieu-b-18	RAC2 (Whole Blood)	Inverse variance weighted	2	-0.316966	0.146756	0.0307864	0.197859
multiple sclerosis || id:ieu-b-18	CD70 (Whole Blood)	Wald ratio	1	-0.174564	0.151429	0.249	0.655309
multiple sclerosis || id:ieu-b-18	SLC1A5 (Whole Blood)	Wald ratio	1	-0.00974616	0.179089	0.9566	0.987665
multiple sclerosis || id:ieu-b-18	JUP (Whole Blood)	Wald ratio	1	0.0327491	0.0200447	0.1023	0.413985
multiple sclerosis || id:ieu-b-18	ARRDC2 (Whole Blood)	Wald ratio	1	0.130946	0.175116	0.454601	0.805766
multiple sclerosis || id:ieu-b-18	CBL (Whole Blood)	Wald ratio	1	0.0764121	0.26347	0.7718	0.93577
multiple sclerosis || id:ieu-b-18	PPM1N (Whole Blood)	Wald ratio	1	0.164895	0.10511	0.1167	0.44716
multiple sclerosis || id:ieu-b-18	CA4 (Whole Blood)	Wald ratio	1	-0.445823	0.23364	0.0563701	0.280392
multiple sclerosis || id:ieu-b-18	PANK4 (Whole Blood)	Wald ratio	1	-0.309265	0.166413	0.0631097	0.299771
multiple sclerosis || id:ieu-b-18	NAB1 (Whole Blood)	Wald ratio	1	-0.0438806	0.221698	0.8431	0.958096
multiple sclerosis || id:ieu-b-18	MT1L (Whole Blood)	Inverse variance weighted	2	0.08375	0.0983387	0.394409	0.771771
multiple sclerosis || id:ieu-b-18	NME8 (Whole Blood)	Inverse variance weighted	2	-0.0032919	0.0623154	0.95787	0.987665
multiple sclerosis || id:ieu-b-18	TGFBR1 (Whole Blood)	Wald ratio	1	0.124939	0.127176	0.3259	0.737759
multiple sclerosis || id:ieu-b-18	NUBP2 (Whole Blood)	Wald ratio	1	0.933491	0.612996	0.1278	0.463771
multiple sclerosis || id:ieu-b-18	INSL3 (Whole Blood)	Wald ratio	1	-0.0677251	0.139325	0.6269	0.887297
multiple sclerosis || id:ieu-b-18	NSUN7 (Whole Blood)	Wald ratio	1	-0.076526	0.138579	0.580799	0.871758
multiple sclerosis || id:ieu-b-18	SPATA1 (Whole Blood)	Wald ratio	1	0.163845	0.123918	0.1861	0.562999
multiple sclerosis || id:ieu-b-18	HDDC3 (Whole Blood)	Wald ratio	1	0.183089	0.14484	0.206201	0.596032
multiple sclerosis || id:ieu-b-18	AP3M1 (Whole Blood)	Wald ratio	1	0.137399	0.148303	0.3542	0.750807
multiple sclerosis || id:ieu-b-18	MARK4 (Whole Blood)	Wald ratio	1	0.0450033	0.0295677	0.127999	0.463771
multiple sclerosis || id:ieu-b-18	LMNTD2 (Whole Blood)	Wald ratio	1	-0.0173987	0.147026	0.9058	0.978891
multiple sclerosis || id:ieu-b-18	FAM234A (Whole Blood)	Wald ratio	1	0.270874	0.0969355	0.00519997	0.0608662
multiple sclerosis || id:ieu-b-18	ZBED6CL (Whole Blood)	Wald ratio	1	-0.0235495	0.0636743	0.7115	0.914617
multiple sclerosis || id:ieu-b-18	SYT11 (Whole Blood)	Wald ratio	1	0.0072926	0.0901129	0.9355	0.982916
multiple sclerosis || id:ieu-b-18	GNPTG (Whole Blood)	Wald ratio	1	0.0589383	0.161172	0.714599	0.91547
multiple sclerosis || id:ieu-b-18	FCF1 (Whole Blood)	Wald ratio	1	-0.196151	0.215811	0.363402	0.757065
multiple sclerosis || id:ieu-b-18	GSDMD (Whole Blood)	Wald ratio	1	-0.0542539	0.0610531	0.3742	0.765866
multiple sclerosis || id:ieu-b-18	MS4A6A (Whole Blood)	Wald ratio	1	0.141431	0.124877	0.257399	0.662856
multiple sclerosis || id:ieu-b-18	DPY19L4 (Whole Blood)	Wald ratio	1	0.181789	0.196095	0.353902	0.750807
multiple sclerosis || id:ieu-b-18	RIF1 (Whole Blood)	Wald ratio	1	-0.17448	0.169466	0.303202	0.716826
multiple sclerosis || id:ieu-b-18	NUDT1 (Whole Blood)	Wald ratio	1	-0.0644391	0.246535	0.7938	0.946966
multiple sclerosis || id:ieu-b-18	ETS2 (Whole Blood)	Wald ratio	1	0.281203	0.109119	0.00996513	0.0936202
multiple sclerosis || id:ieu-b-18	MRPL34 (Whole Blood)	Wald ratio	1	0.0287922	0.0527236	0.584999	0.873016
multiple sclerosis || id:ieu-b-18	PI16 (Whole Blood)	Wald ratio	1	0.0247783	0.0526329	0.637801	0.891205
multiple sclerosis || id:ieu-b-18	NARS1 (Whole Blood)	Wald ratio	1	0.0235997	0.242897	0.9226	0.978891
multiple sclerosis || id:ieu-b-18	KIAA0513 (Whole Blood)	Wald ratio	1	-0.111965	0.0874834	0.200599	0.587471
multiple sclerosis || id:ieu-b-18	RAVER2 (Whole Blood)	Wald ratio	1	-0.000561748	0.0800367	0.9944	0.996379
multiple sclerosis || id:ieu-b-18	CEND1 (Whole Blood)	Wald ratio	1	0.0147593	0.118405	0.9008	0.978011
multiple sclerosis || id:ieu-b-18	FCRLB (Whole Blood)	Wald ratio	1	-0.148658	0.0716396	0.0379795	0.227585
multiple sclerosis || id:ieu-b-18	NUP160 (Whole Blood)	Wald ratio	1	-0.540703	0.199752	0.00679212	0.0755866
multiple sclerosis || id:ieu-b-18	NDST2 (Whole Blood)	Wald ratio	1	0.188896	0.140823	0.1798	0.555811
multiple sclerosis || id:ieu-b-18	CDHR2 (Whole Blood)	Wald ratio	1	-0.318832	0.270081	0.2378	0.648848
multiple sclerosis || id:ieu-b-18	PID1 (Whole Blood)	Wald ratio	1	0.15314	0.102877	0.1366	0.482593
multiple sclerosis || id:ieu-b-18	HAX1 (Whole Blood)	Wald ratio	1	0.453492	0.185335	0.0144099	0.120702
multiple sclerosis || id:ieu-b-18	PNMT (Whole Blood)	Wald ratio	1	-0.0447021	0.107808	0.6784	0.905574
multiple sclerosis || id:ieu-b-18	BCAS3 (Whole Blood)	Wald ratio	1	0.0702855	0.221772	0.7513	0.933455
multiple sclerosis || id:ieu-b-18	INAVA (Whole Blood)	Inverse variance weighted	2	-0.0012856	0.0669641	0.984683	0.995546
multiple sclerosis || id:ieu-b-18	ZBTB48 (Whole Blood)	Wald ratio	1	-0.141017	0.125984	0.262999	0.666264
multiple sclerosis || id:ieu-b-18	RSPH3 (Whole Blood)	Wald ratio	1	0.0228424	0.0502324	0.6493	0.894439
multiple sclerosis || id:ieu-b-18	CCDC102B (Whole Blood)	Wald ratio	1	-0.00802325	0.0787014	0.9188	0.978891
multiple sclerosis || id:ieu-b-18	ATP5F1C (Whole Blood)	Wald ratio	1	-0.290391	0.265244	0.273601	0.684223
multiple sclerosis || id:ieu-b-18	MT2A (Whole Blood)	Wald ratio	1	0.0221888	0.125353	0.8595	0.962689
multiple sclerosis || id:ieu-b-18	HOXB9 (Whole Blood)	Wald ratio	1	0.0237076	0.100879	0.8142	0.949974
multiple sclerosis || id:ieu-b-18	PHLDA3 (Whole Blood)	Wald ratio	1	0.0580294	0.118143	0.6233	0.885746
multiple sclerosis || id:ieu-b-18	EIF3D (Whole Blood)	Inverse variance weighted	2	-0.0713063	0.147581	0.628976	0.888436
multiple sclerosis || id:ieu-b-18	SSBP4 (Whole Blood)	Wald ratio	1	-0.0781922	0.308479	0.7999	0.946966
multiple sclerosis || id:ieu-b-18	MAB21L3 (Whole Blood)	Wald ratio	1	-0.211364	0.130722	0.105899	0.417699
multiple sclerosis || id:ieu-b-18	MPND (Whole Blood)	Wald ratio	1	-0.00659749	0.121231	0.9566	0.987665
multiple sclerosis || id:ieu-b-18	ZBTB8OS (Whole Blood)	Wald ratio	1	0.262107	0.132029	0.0471199	0.252278
multiple sclerosis || id:ieu-b-18	PGAP6 (Whole Blood)	Wald ratio	1	0.207083	0.121589	0.0885409	0.378974
multiple sclerosis || id:ieu-b-18	UNKL (Whole Blood)	Wald ratio	1	0.0355353	0.0932671	0.703199	0.913247
multiple sclerosis || id:ieu-b-18	LOC112267931 (Whole Blood)	Wald ratio	1	-0.012654	0.127432	0.9209	0.978891
multiple sclerosis || id:ieu-b-18	ZNF425 (Whole Blood)	Wald ratio	1	0.030511	0.0838651	0.716	0.915868
multiple sclerosis || id:ieu-b-18	CD28 (Whole Blood)	Wald ratio	1	0.779553	0.27702	0.004892	0.0595448
multiple sclerosis || id:ieu-b-18	ERH (Whole Blood)	Wald ratio	1	-0.146291	0.250613	0.5594	0.858351
multiple sclerosis || id:ieu-b-18	CAPN13 (Whole Blood)	Wald ratio	1	0.0997622	0.12371	0.420002	0.7899
multiple sclerosis || id:ieu-b-18	ASB13 (Whole Blood)	Inverse variance weighted	2	-0.119468	0.11744	0.309028	0.722921
multiple sclerosis || id:ieu-b-18	FAHD1 (Whole Blood)	Wald ratio	1	0.00701896	0.0446545	0.8751	0.971717
multiple sclerosis || id:ieu-b-18	CARF (Whole Blood)	Wald ratio	1	0.61637	0.155516	7.38946e-05	0.00209323
multiple sclerosis || id:ieu-b-18	HAGH (Whole Blood)	Wald ratio	1	-0.118355	0.220182	0.5909	0.873968
multiple sclerosis || id:ieu-b-18	CSE1L (Whole Blood)	Wald ratio	1	0.0957114	0.122736	0.4355	0.798205
multiple sclerosis || id:ieu-b-18	STUB1 (Whole Blood)	Wald ratio	1	-0.164443	0.16725	0.325501	0.737759
multiple sclerosis || id:ieu-b-18	TSEN54 (Whole Blood)	Wald ratio	1	0.0324625	0.299544	0.9137	0.978891
multiple sclerosis || id:ieu-b-18	FBXO44 (Whole Blood)	Wald ratio	1	0.0341943	0.166001	0.8368	0.95722
multiple sclerosis || id:ieu-b-18	KATNB1 (Whole Blood)	Inverse variance weighted	2	-0.063149	0.10691	0.554739	0.858276
multiple sclerosis || id:ieu-b-18	COL9A3 (Whole Blood)	Inverse variance weighted	2	-0.00507579	0.0476963	0.91525	0.978891
multiple sclerosis || id:ieu-b-18	VRK3 (Whole Blood)	Wald ratio	1	-0.0158223	0.222858	0.9434	0.985132
multiple sclerosis || id:ieu-b-18	MLF2 (Whole Blood)	Wald ratio	1	-0.116368	0.262545	0.6576	0.89786
multiple sclerosis || id:ieu-b-18	MIIP (Whole Blood)	Wald ratio	1	-0.115147	0.0578177	0.0464195	0.249385
multiple sclerosis || id:ieu-b-18	FXYD2 (Whole Blood)	Wald ratio	1	-0.0177016	0.118246	0.881	0.971717
multiple sclerosis || id:ieu-b-18	SLC38A9 (Whole Blood)	Wald ratio	1	0.208527	0.192503	0.278702	0.689484
multiple sclerosis || id:ieu-b-18	SKP1 (Whole Blood)	Inverse variance weighted	2	-0.399227	0.241965	0.0989567	0.406679
multiple sclerosis || id:ieu-b-18	ZNF212 (Whole Blood)	Wald ratio	1	-0.0168111	0.0685603	0.8063	0.948088
multiple sclerosis || id:ieu-b-18	NFE2L1 (Whole Blood)	Wald ratio	1	-0.0461492	0.186733	0.8048	0.947754
multiple sclerosis || id:ieu-b-18	SNRNP25 (Whole Blood)	Wald ratio	1	0.0205124	0.161611	0.899	0.977154
multiple sclerosis || id:ieu-b-18	TFDP2 (Whole Blood)	Wald ratio	1	-0.0294319	0.209357	0.8882	0.973366
multiple sclerosis || id:ieu-b-18	NEPRO (Whole Blood)	Wald ratio	1	0.086622	0.0810863	0.285399	0.694621
multiple sclerosis || id:ieu-b-18	PES1 (Whole Blood)	Wald ratio	1	-0.022495	0.0874064	0.7969	0.946966
multiple sclerosis || id:ieu-b-18	MRPL11 (Whole Blood)	Wald ratio	1	-0.118831	0.235469	0.613801	0.882199
multiple sclerosis || id:ieu-b-18	CD37 (Whole Blood)	Wald ratio	1	-0.873775	0.132539	4.3217e-11	9.78606e-09
multiple sclerosis || id:ieu-b-18	CCDC80 (Whole Blood)	Wald ratio	1	0.0230498	0.0571282	0.686599	0.905574
multiple sclerosis || id:ieu-b-18	RSPRY1 (Whole Blood)	Wald ratio	1	0.28879	0.207847	0.1647	0.534588
multiple sclerosis || id:ieu-b-18	ICOS (Whole Blood)	Wald ratio	1	0.114858	0.241389	0.634201	0.889504
multiple sclerosis || id:ieu-b-18	SKAP2 (Whole Blood)	Inverse variance weighted	2	-0.0813306	0.0849893	0.338592	0.745093
multiple sclerosis || id:ieu-b-18	GRAMD1B (Whole Blood)	Inverse variance weighted	2	-0.206688	0.176188	0.240753	0.650898
multiple sclerosis || id:ieu-b-18	ANGPTL6 (Whole Blood)	Wald ratio	1	0.00733422	0.0735788	0.9206	0.978891
multiple sclerosis || id:ieu-b-18	ANKRD54 (Whole Blood)	Wald ratio	1	0.0893819	0.127827	0.4844	0.824197
multiple sclerosis || id:ieu-b-18	PNMA8B (Whole Blood)	Inverse variance weighted	2	0.00905463	0.0261218	0.728869	0.924738
multiple sclerosis || id:ieu-b-18	SDK1 (Whole Blood)	Wald ratio	1	-0.073586	0.0832777	0.376901	0.765866
multiple sclerosis || id:ieu-b-18	MAMSTR (Whole Blood)	Wald ratio	1	0.0938758	0.191344	0.6237	0.885746
multiple sclerosis || id:ieu-b-18	ECHDC1 (Whole Blood)	Wald ratio	1	0.120447	0.158814	0.448201	0.801896
multiple sclerosis || id:ieu-b-18	AP2A1 (Whole Blood)	Wald ratio	1	-0.226461	0.188823	0.2304	0.635674
multiple sclerosis || id:ieu-b-18	AIG1 (Whole Blood)	Wald ratio	1	0.0501213	0.130351	0.7006	0.913079
multiple sclerosis || id:ieu-b-18	CELF1 (Whole Blood)	Wald ratio	1	-0.088693	0.242451	0.714501	0.91547
multiple sclerosis || id:ieu-b-18	LPP (Whole Blood)	Inverse variance weighted	2	0.00910902	0.0836728	0.91331	0.978891
multiple sclerosis || id:ieu-b-18	TXNDC11 (Whole Blood)	Wald ratio	1	-0.17339	0.143767	0.227801	0.632332
multiple sclerosis || id:ieu-b-18	TRIP10 (Whole Blood)	Wald ratio	1	-0.0631437	0.123104	0.608	0.881999
multiple sclerosis || id:ieu-b-18	SMG8 (Whole Blood)	Wald ratio	1	0.0328267	0.341852	0.9235	0.978891
multiple sclerosis || id:ieu-b-18	MAGOHB (Whole Blood)	Wald ratio	1	0.097679	0.132944	0.4625	0.810545
multiple sclerosis || id:ieu-b-18	TEN1 (Whole Blood)	Inverse variance weighted	2	-0.173308	0.0472395	0.000243782	0.00534946
multiple sclerosis || id:ieu-b-18	SYS1 (Whole Blood)	Wald ratio	1	0.17448	0.0905715	0.0540499	0.277006
multiple sclerosis || id:ieu-b-18	ARHGAP39 (Whole Blood)	Wald ratio	1	0.105761	0.0939133	0.2601	0.663037
multiple sclerosis || id:ieu-b-18	PPP6R2 (Whole Blood)	Wald ratio	1	-0.0517723	0.232786	0.824	0.952355
multiple sclerosis || id:ieu-b-18	ARHGAP24 (Whole Blood)	Inverse variance weighted	2	0.210029	0.146353	0.151263	0.512321
multiple sclerosis || id:ieu-b-18	APOBEC3C (Whole Blood)	Wald ratio	1	-0.0204896	0.10871	0.8505	0.962048
multiple sclerosis || id:ieu-b-18	TIMMDC1 (Whole Blood)	Wald ratio	1	0.0371495	0.206309	0.8571	0.962689
multiple sclerosis || id:ieu-b-18	CACTIN (Whole Blood)	Wald ratio	1	-0.0280673	0.155104	0.856401	0.962689
multiple sclerosis || id:ieu-b-18	SIN3B (Whole Blood)	Wald ratio	1	-0.00670116	0.192985	0.9723	0.990741
multiple sclerosis || id:ieu-b-18	DSP (Whole Blood)	Inverse variance weighted	2	0.0011026	0.0496746	0.982291	0.994418
multiple sclerosis || id:ieu-b-18	TSPAN16 (Whole Blood)	Wald ratio	1	-0.0522078	0.0923135	0.5717	0.86309
multiple sclerosis || id:ieu-b-18	CD244 (Whole Blood)	Wald ratio	1	-0.0932468	0.128342	0.467502	0.813818
multiple sclerosis || id:ieu-b-18	MINAR1 (Whole Blood)	Wald ratio	1	0.0490036	0.0639769	0.443702	0.798205
multiple sclerosis || id:ieu-b-18	CD1B (Whole Blood)	Wald ratio	1	-0.00330458	0.0550122	0.9521	0.987665
multiple sclerosis || id:ieu-b-18	GRINA (Whole Blood)	Wald ratio	1	-0.520065	0.163022	0.00142198	0.0223782
multiple sclerosis || id:ieu-b-18	FBH1 (Whole Blood)	MR Egger	3	-0.959498	0.575971	0.344175	0.748916
multiple sclerosis || id:ieu-b-18	FBH1 (Whole Blood)	Weighted median	3	-0.0389301	0.0932354	0.676279	0.905574
multiple sclerosis || id:ieu-b-18	FBH1 (Whole Blood)	Inverse variance weighted	3	-0.121346	0.0940196	0.196828	0.581893
multiple sclerosis || id:ieu-b-18	FBH1 (Whole Blood)	Simple mode	3	-0.0207413	0.135734	0.892573	0.976259
multiple sclerosis || id:ieu-b-18	FBH1 (Whole Blood)	Weighted mode	3	-0.00578031	0.143509	0.97153	0.990741
multiple sclerosis || id:ieu-b-18	ATXN1 (Whole Blood)	Wald ratio	1	0.0820333	0.095149	0.388602	0.769115
multiple sclerosis || id:ieu-b-18	RPS6KL1 (Whole Blood)	Wald ratio	1	-0.0570498	0.0677712	0.3999	0.777378
multiple sclerosis || id:ieu-b-18	TCEA3 (Whole Blood)	Wald ratio	1	0.18997	0.124059	0.125699	0.460799
multiple sclerosis || id:ieu-b-18	DPP9 (Whole Blood)	Wald ratio	1	-0.0867298	0.0799648	0.278099	0.689484
multiple sclerosis || id:ieu-b-18	SLC4A7 (Whole Blood)	Wald ratio	1	-0.198353	0.265025	0.4542	0.805766
multiple sclerosis || id:ieu-b-18	CORO2A (Whole Blood)	Inverse variance weighted	2	0.0404744	0.0354501	0.253566	0.658427
multiple sclerosis || id:ieu-b-18	POPDC2 (Whole Blood)	Wald ratio	1	0.0381214	0.0478773	0.425899	0.794379
multiple sclerosis || id:ieu-b-18	HOXB3 (Whole Blood)	Wald ratio	1	0.0204842	0.0574878	0.721599	0.919843
multiple sclerosis || id:ieu-b-18	SON (Whole Blood)	Wald ratio	1	0.00824554	0.31779	0.9793	0.994239
multiple sclerosis || id:ieu-b-18	BOLA2 (Whole Blood)	Wald ratio	1	-0.182176	0.0450107	5.17914e-05	0.00158218
multiple sclerosis || id:ieu-b-18	SRSF5 (Whole Blood)	Wald ratio	1	-0.105839	0.205312	0.606201	0.881999
multiple sclerosis || id:ieu-b-18	CLEC12A (Whole Blood)	Wald ratio	1	0.0185106	0.0212587	0.383901	0.769115
multiple sclerosis || id:ieu-b-18	FCRL5 (Whole Blood)	Wald ratio	1	-0.0349174	0.0305465	0.253001	0.658056
multiple sclerosis || id:ieu-b-18	NHLRC4 (Whole Blood)	Wald ratio	1	0.198616	0.139631	0.154899	0.516773
multiple sclerosis || id:ieu-b-18	TSFM (Whole Blood)	Wald ratio	1	1.03347	0.161811	1.69295e-10	2.63762e-08
multiple sclerosis || id:ieu-b-18	IL6R (Whole Blood)	Wald ratio	1	0.204345	0.140699	0.146402	0.502409
multiple sclerosis || id:ieu-b-18	DENND6B (Whole Blood)	Wald ratio	1	0.520377	0.20143	0.00978278	0.0935066
multiple sclerosis || id:ieu-b-18	MAFB (Whole Blood)	Wald ratio	1	-0.0800232	0.120491	0.5066	0.843251
multiple sclerosis || id:ieu-b-18	TRMT61A (Whole Blood)	Inverse variance weighted	2	0.383471	0.130907	0.00339686	0.0444731
multiple sclerosis || id:ieu-b-18	NAV1 (Whole Blood)	Inverse variance weighted	2	-0.019735	0.0468839	0.673803	0.904987
multiple sclerosis || id:ieu-b-18	STYK1 (Whole Blood)	Wald ratio	1	0.0899627	0.113698	0.428802	0.794379
multiple sclerosis || id:ieu-b-18	GDPD3 (Whole Blood)	Wald ratio	1	-0.468097	0.115654	5.17914e-05	0.00158218
multiple sclerosis || id:ieu-b-18	ZSWIM3 (Whole Blood)	Wald ratio	1	-0.13426	0.318643	0.6735	0.904987
multiple sclerosis || id:ieu-b-18	PEX11A (Whole Blood)	Wald ratio	1	-0.0308912	0.116966	0.7917	0.946966
multiple sclerosis || id:ieu-b-18	PRR5L (Whole Blood)	Wald ratio	1	0.169602	0.239907	0.479598	0.823196
multiple sclerosis || id:ieu-b-18	ALDH16A1 (Whole Blood)	Inverse variance weighted	2	-0.0710542	0.0460399	0.122753	0.454275
multiple sclerosis || id:ieu-b-18	ZNFX1 (Whole Blood)	Wald ratio	1	-0.0554135	0.103731	0.593199	0.874365
multiple sclerosis || id:ieu-b-18	IMPG2 (Whole Blood)	Wald ratio	1	0.282676	0.113847	0.0130302	0.113413
multiple sclerosis || id:ieu-b-18	MEN1 (Whole Blood)	Wald ratio	1	0.3105	0.188666	0.0998108	0.40815
multiple sclerosis || id:ieu-b-18	OGFR (Whole Blood)	Wald ratio	1	-0.281026	0.1362	0.0390805	0.230634
multiple sclerosis || id:ieu-b-18	CD1E (Whole Blood)	Wald ratio	1	-0.00425681	0.0708643	0.9521	0.987665
multiple sclerosis || id:ieu-b-18	CINP (Whole Blood)	Wald ratio	1	-0.472345	0.22125	0.0327694	0.208387
multiple sclerosis || id:ieu-b-18	XPNPEP3 (Whole Blood)	Wald ratio	1	0.15555	0.0639243	0.0149601	0.122031
multiple sclerosis || id:ieu-b-18	MTHFR (Whole Blood)	Inverse variance weighted	2	-0.0101328	0.0334134	0.761696	0.933455
multiple sclerosis || id:ieu-b-18	MED24 (Whole Blood)	Wald ratio	1	0.0316997	0.123983	0.7982	0.946966
multiple sclerosis || id:ieu-b-18	TMEM216 (Whole Blood)	Wald ratio	1	0.271963	0.200563	0.1751	0.549972
multiple sclerosis || id:ieu-b-18	C1QTNF4 (Whole Blood)	Wald ratio	1	0.0349591	0.0316595	0.269498	0.676636
multiple sclerosis || id:ieu-b-18	PBXIP1 (Whole Blood)	Wald ratio	1	-0.0711995	0.216799	0.7426	0.930789
multiple sclerosis || id:ieu-b-18	FLVCR2 (Whole Blood)	Wald ratio	1	-0.0964307	0.108425	0.3738	0.765866
multiple sclerosis || id:ieu-b-18	C11orf80 (Whole Blood)	Wald ratio	1	-0.037466	0.283333	0.8948	0.976259
multiple sclerosis || id:ieu-b-18	IFT46 (Whole Blood)	Wald ratio	1	-0.0916194	0.0995503	0.357399	0.75111
multiple sclerosis || id:ieu-b-18	CDR2L (Whole Blood)	Wald ratio	1	0.0893736	0.10189	0.380401	0.766122
multiple sclerosis || id:ieu-b-18	BRWD1 (Whole Blood)	Wald ratio	1	-0.0363545	0.154778	0.8143	0.949974
multiple sclerosis || id:ieu-b-18	MYO9B (Whole Blood)	Wald ratio	1	0.0447069	0.201717	0.8246	0.952355
multiple sclerosis || id:ieu-b-18	LIAS (Whole Blood)	Wald ratio	1	-0.197305	0.117968	0.0944198	0.392283
multiple sclerosis || id:ieu-b-18	CRTAP (Whole Blood)	Wald ratio	1	0.527204	0.156408	0.000749779	0.0131253
multiple sclerosis || id:ieu-b-18	CDK12 (Whole Blood)	Wald ratio	1	0.0964375	0.189066	0.610001	0.881999
multiple sclerosis || id:ieu-b-18	SOCS1 (Whole Blood)	Wald ratio	1	-0.617436	0.123839	6.17068e-07	3.84557e-05
multiple sclerosis || id:ieu-b-18	ZNF223 (Whole Blood)	Wald ratio	1	-0.124347	0.174105	0.475099	0.822555
multiple sclerosis || id:ieu-b-18	STK24 (Whole Blood)	Wald ratio	1	-0.0368353	0.047985	0.442699	0.798205
multiple sclerosis || id:ieu-b-18	ATP10D (Whole Blood)	Inverse variance weighted	2	0.00261172	0.227392	0.990836	0.996379
multiple sclerosis || id:ieu-b-18	PUS7 (Whole Blood)	Wald ratio	1	-0.0468864	0.0979877	0.632299	0.889504
multiple sclerosis || id:ieu-b-18	TMEM204 (Whole Blood)	Wald ratio	1	0.0348183	0.040334	0.388001	0.769115
multiple sclerosis || id:ieu-b-18	POU5F1B (Whole Blood)	Wald ratio	1	-0.0108098	0.102488	0.916	0.978891
multiple sclerosis || id:ieu-b-18	RAB5C (Whole Blood)	Wald ratio	1	-1.89432	0.352687	7.82488e-08	5.3005e-06
multiple sclerosis || id:ieu-b-18	CHRNA5 (Whole Blood)	Wald ratio	1	0.00198634	0.0448824	0.9647	0.98983
multiple sclerosis || id:ieu-b-18	RNASEH2C (Whole Blood)	Wald ratio	1	0.209104	0.0992657	0.0351604	0.217686
multiple sclerosis || id:ieu-b-18	KAT5 (Whole Blood)	Wald ratio	1	-0.298389	0.140238	0.0333598	0.210424
multiple sclerosis || id:ieu-b-18	B4GALT4 (Whole Blood)	Inverse variance weighted	2	0.00501549	0.166695	0.975997	0.993209
multiple sclerosis || id:ieu-b-18	MAP3K7 (Whole Blood)	Wald ratio	1	0.11004	0.171249	0.5205	0.845124
multiple sclerosis || id:ieu-b-18	NADK (Whole Blood)	Wald ratio	1	0.964071	1.24712	0.4395	0.798205
multiple sclerosis || id:ieu-b-18	TULP4 (Whole Blood)	Wald ratio	1	-0.0340085	0.118007	0.7732	0.936739
multiple sclerosis || id:ieu-b-18	FXYD6 (Whole Blood)	Wald ratio	1	0.0454906	0.083235	0.5847	0.873016
multiple sclerosis || id:ieu-b-18	COPE (Whole Blood)	Wald ratio	1	0.384403	0.433666	0.375401	0.765866
multiple sclerosis || id:ieu-b-18	DTNBP1 (Whole Blood)	Wald ratio	1	0.0201557	0.0600413	0.7371	0.930534
multiple sclerosis || id:ieu-b-18	FRA10AC1 (Whole Blood)	Wald ratio	1	0.00972548	0.0477778	0.8387	0.957383
multiple sclerosis || id:ieu-b-18	TMPRSS13 (Whole Blood)	Wald ratio	1	0.036128	0.0897843	0.687399	0.905574
multiple sclerosis || id:ieu-b-18	YWHAH (Whole Blood)	Inverse variance weighted	2	0.0455881	0.11024	0.679214	0.905574
multiple sclerosis || id:ieu-b-18	UBLCP1 (Whole Blood)	Wald ratio	1	0.337669	0.334535	0.312799	0.728462
multiple sclerosis || id:ieu-b-18	NEMP2 (Whole Blood)	Wald ratio	1	-0.0016866	0.156475	0.9914	0.996379
multiple sclerosis || id:ieu-b-18	METRN (Whole Blood)	Wald ratio	1	-0.171678	0.0876648	0.0501894	0.2624
multiple sclerosis || id:ieu-b-18	HSD17B14 (Whole Blood)	Inverse variance weighted	2	0.0395598	0.0554919	0.475912	0.822555
multiple sclerosis || id:ieu-b-18	CLYBL (Whole Blood)	Inverse variance weighted	2	0.08243	0.130304	0.526998	0.847655
multiple sclerosis || id:ieu-b-18	RRNAD1 (Whole Blood)	Inverse variance weighted	2	0.058206	0.121878	0.632953	0.889504
multiple sclerosis || id:ieu-b-18	ANKLE1 (Whole Blood)	Inverse variance weighted	2	0.0648151	0.122404	0.596446	0.87749
multiple sclerosis || id:ieu-b-18	ARHGEF25 (Whole Blood)	Wald ratio	1	-0.174974	0.133901	0.191301	0.570272
multiple sclerosis || id:ieu-b-18	PACC1 (Whole Blood)	Wald ratio	1	-0.110555	0.122271	0.365899	0.757065
multiple sclerosis || id:ieu-b-18	LPCAT3 (Whole Blood)	Wald ratio	1	-0.0576364	0.314958	0.8548	0.962689
multiple sclerosis || id:ieu-b-18	MFSD2B (Whole Blood)	Wald ratio	1	-0.236253	0.242179	0.329299	0.738198
multiple sclerosis || id:ieu-b-18	KLHDC9 (Whole Blood)	Wald ratio	1	0.166163	0.0978923	0.0896199	0.381497
multiple sclerosis || id:ieu-b-18	APOBEC3D (Whole Blood)	Wald ratio	1	-0.0399333	0.215071	0.852699	0.962685
multiple sclerosis || id:ieu-b-18	PLXDC1 (Whole Blood)	Inverse variance weighted	2	0.00230356	0.0406304	0.954788	0.987665
multiple sclerosis || id:ieu-b-18	FCHO1 (Whole Blood)	Wald ratio	1	-0.00522982	0.064324	0.9352	0.982916
multiple sclerosis || id:ieu-b-18	ZNF217 (Whole Blood)	Wald ratio	1	0.48762	0.249494	0.0506496	0.26392
multiple sclerosis || id:ieu-b-18	MPZL3 (Whole Blood)	Wald ratio	1	0.129578	0.0675446	0.0550591	0.278513
multiple sclerosis || id:ieu-b-18	NECTIN2 (Whole Blood)	Wald ratio	1	-0.00438815	0.0190479	0.8178	0.949974
multiple sclerosis || id:ieu-b-18	CLCN7 (Whole Blood)	Inverse variance weighted	2	0.000888811	0.0381969	0.981436	0.994418
multiple sclerosis || id:ieu-b-18	ZNF473 (Whole Blood)	Wald ratio	1	0.0199281	0.073013	0.7849	0.944275
multiple sclerosis || id:ieu-b-18	ARL10 (Whole Blood)	Wald ratio	1	-0.913257	1.25556	0.466999	0.813818
multiple sclerosis || id:ieu-b-18	VSIG8 (Whole Blood)	Wald ratio	1	-0.355427	0.126903	0.00509801	0.0608662
multiple sclerosis || id:ieu-b-18	ENDOD1 (Whole Blood)	Wald ratio	1	-0.0489565	0.0888896	0.581801	0.872422
multiple sclerosis || id:ieu-b-18	NMRK2 (Whole Blood)	Wald ratio	1	0.239351	0.114432	0.0364695	0.221153
multiple sclerosis || id:ieu-b-18	CYP4F3 (Whole Blood)	Wald ratio	1	0.0630137	0.122919	0.6082	0.881999
multiple sclerosis || id:ieu-b-18	TCTN2 (Whole Blood)	Wald ratio	1	-0.249188	0.133883	0.0627107	0.299703
multiple sclerosis || id:ieu-b-18	FCRL1 (Whole Blood)	Wald ratio	1	0.292464	0.0602175	1.19298e-06	6.6381e-05
multiple sclerosis || id:ieu-b-18	KAT2A (Whole Blood)	Wald ratio	1	-1.30909	0.656781	0.0462407	0.249385
multiple sclerosis || id:ieu-b-18	TYMP (Whole Blood)	Inverse variance weighted	2	-0.451516	0.103596	1.30986e-05	0.00046381
multiple sclerosis || id:ieu-b-18	TRIM65 (Whole Blood)	Wald ratio	1	-0.0947905	0.0703098	0.177599	0.552295
multiple sclerosis || id:ieu-b-18	IFT27 (Whole Blood)	Wald ratio	1	0.0369752	0.0663779	0.577499	0.868479
multiple sclerosis || id:ieu-b-18	PEAR1 (Whole Blood)	Wald ratio	1	0.256887	0.146248	0.0790005	0.352906
multiple sclerosis || id:ieu-b-18	CPVL (Whole Blood)	Wald ratio	1	0.00819852	0.0549519	0.8814	0.971717
multiple sclerosis || id:ieu-b-18	ZBTB7A (Whole Blood)	Wald ratio	1	-0.222504	0.135353	0.100201	0.408412
multiple sclerosis || id:ieu-b-18	EIF4E3 (Whole Blood)	Wald ratio	1	-0.285796	0.307902	0.353301	0.750807
multiple sclerosis || id:ieu-b-18	CSTA (Whole Blood)	Wald ratio	1	0.169374	0.172979	0.327501	0.737759
multiple sclerosis || id:ieu-b-18	WTAP (Whole Blood)	Inverse variance weighted	2	-0.335973	0.234632	0.152169	0.513942
multiple sclerosis || id:ieu-b-18	RAB3IL1 (Whole Blood)	Wald ratio	1	-0.0629963	0.0391283	0.107399	0.421481
multiple sclerosis || id:ieu-b-18	NR1H3 (Whole Blood)	Wald ratio	1	-0.180493	0.129165	0.162299	0.530765
multiple sclerosis || id:ieu-b-18	JAK1 (Whole Blood)	Wald ratio	1	0.114887	0.183832	0.532	0.851016
multiple sclerosis || id:ieu-b-18	B4GALNT4 (Whole Blood)	Inverse variance weighted	2	-0.0667873	0.0796467	0.401725	0.777852
multiple sclerosis || id:ieu-b-18	GPR25 (Whole Blood)	Wald ratio	1	-0.511623	0.0776357	4.39682e-11	9.78606e-09
multiple sclerosis || id:ieu-b-18	TYK2 (Whole Blood)	Wald ratio	1	-0.638144	0.155466	4.04799e-05	0.0012871
multiple sclerosis || id:ieu-b-18	PPAN (Whole Blood)	Wald ratio	1	-0.0717628	0.284712	0.800999	0.946966
multiple sclerosis || id:ieu-b-18	DELE1 (Whole Blood)	Wald ratio	1	-0.0547823	0.0940154	0.560099	0.858351
multiple sclerosis || id:ieu-b-18	PNPLA2 (Whole Blood)	Wald ratio	1	0.0577707	0.186705	0.757	0.933455
multiple sclerosis || id:ieu-b-18	AMFR (Whole Blood)	Wald ratio	1	-0.0138455	0.132536	0.9168	0.978891
multiple sclerosis || id:ieu-b-18	ZCCHC17 (Whole Blood)	Wald ratio	1	0.132575	0.113601	0.243201	0.650898
multiple sclerosis || id:ieu-b-18	GALC (Whole Blood)	Wald ratio	1	-0.0966056	0.166981	0.562899	0.858351
multiple sclerosis || id:ieu-b-18	KANSL1 (Whole Blood)	Wald ratio	1	-0.0288552	0.116513	0.8044	0.947754
multiple sclerosis || id:ieu-b-18	ADCK5 (Whole Blood)	Wald ratio	1	0.206295	0.272067	0.4483	0.801896
multiple sclerosis || id:ieu-b-18	TMEM258 (Whole Blood)	Wald ratio	1	0.0106927	0.122248	0.9303	0.981319
multiple sclerosis || id:ieu-b-18	SPATA25 (Whole Blood)	Wald ratio	1	0.0899878	0.0836793	0.282201	0.692391
multiple sclerosis || id:ieu-b-18	LDLRAP1 (Whole Blood)	Wald ratio	1	-0.102418	0.0657312	0.1192	0.451859
multiple sclerosis || id:ieu-b-18	FIGNL1 (Whole Blood)	Wald ratio	1	0.0204575	0.0620919	0.741799	0.930534
multiple sclerosis || id:ieu-b-18	HID1 (Whole Blood)	Wald ratio	1	-0.0785493	0.134529	0.5593	0.858351
multiple sclerosis || id:ieu-b-18	KIAA2013 (Whole Blood)	Wald ratio	1	-0.195006	0.0979164	0.0464195	0.249385
multiple sclerosis || id:ieu-b-18	ATP1A4 (Whole Blood)	Wald ratio	1	0.0295432	0.0172605	0.0869698	0.374475
multiple sclerosis || id:ieu-b-18	PARP14 (Whole Blood)	Wald ratio	1	0.0337945	0.0797127	0.6716	0.904987
multiple sclerosis || id:ieu-b-18	MGAT3 (Whole Blood)	Wald ratio	1	0.267926	0.0944846	0.0045731	0.0565467
multiple sclerosis || id:ieu-b-18	CASC3 (Whole Blood)	Inverse variance weighted	2	-0.179998	0.163899	0.272108	0.681582
multiple sclerosis || id:ieu-b-18	JMJD8 (Whole Blood)	Wald ratio	1	0.0198157	0.116642	0.8651	0.967212
multiple sclerosis || id:ieu-b-18	OCEL1 (Whole Blood)	Wald ratio	1	-0.0622309	0.0506164	0.218899	0.613391
multiple sclerosis || id:ieu-b-18	STMN3 (Whole Blood)	Wald ratio	1	-0.131611	0.0938704	0.1609	0.529572
multiple sclerosis || id:ieu-b-18	INO80E (Whole Blood)	Wald ratio	1	-0.347275	0.0874807	7.19544e-05	0.00207602
multiple sclerosis || id:ieu-b-18	PCCA (Whole Blood)	Wald ratio	1	-0.0456627	0.122003	0.7082	0.913959
multiple sclerosis || id:ieu-b-18	CBLB (Whole Blood)	Wald ratio	1	0.659464	0.263758	0.01241	0.11084
multiple sclerosis || id:ieu-b-18	PRPSAP1 (Whole Blood)	Wald ratio	1	-0.281057	0.139966	0.0446396	0.247951
multiple sclerosis || id:ieu-b-18	PLIN1 (Whole Blood)	Wald ratio	1	0.0273156	0.151912	0.8573	0.962689
multiple sclerosis || id:ieu-b-18	MAP1S (Whole Blood)	Wald ratio	1	-0.119169	0.15419	0.4396	0.798205
multiple sclerosis || id:ieu-b-18	PPP1R37 (Whole Blood)	Inverse variance weighted	2	0.0325542	0.120018	0.786203	0.944275
multiple sclerosis || id:ieu-b-18	EIF4ENIF1 (Whole Blood)	Wald ratio	1	0.268563	0.110202	0.0148099	0.122031
multiple sclerosis || id:ieu-b-18	NIT1 (Whole Blood)	Wald ratio	1	0.160825	0.117586	0.1714	0.543399
multiple sclerosis || id:ieu-b-18	HIC2 (Whole Blood)	Wald ratio	1	0.00342291	0.137226	0.9801	0.994239
multiple sclerosis || id:ieu-b-18	SPDYC (Whole Blood)	Inverse variance weighted	2	0.0123645	0.0618335	0.841509	0.958096
multiple sclerosis || id:ieu-b-18	TASOR2 (Whole Blood)	Inverse variance weighted	2	-0.148367	0.214016	0.48815	0.826989
multiple sclerosis || id:ieu-b-18	LMOD1 (Whole Blood)	Wald ratio	1	-0.159708	0.156599	0.307799	0.722533
multiple sclerosis || id:ieu-b-18	PTPN1 (Whole Blood)	Wald ratio	1	0.259925	0.125488	0.0383303	0.227934
multiple sclerosis || id:ieu-b-18	NENF (Whole Blood)	Wald ratio	1	0.0295104	0.161938	0.8554	0.962689
multiple sclerosis || id:ieu-b-18	NTSR1 (Whole Blood)	MR Egger	3	-0.171072	0.929516	0.88413	0.971717
multiple sclerosis || id:ieu-b-18	NTSR1 (Whole Blood)	Weighted median	3	-0.0587132	0.0421627	0.163759	0.532645
multiple sclerosis || id:ieu-b-18	NTSR1 (Whole Blood)	Inverse variance weighted	3	-0.0614342	0.0411526	0.13548	0.480816
multiple sclerosis || id:ieu-b-18	NTSR1 (Whole Blood)	Simple mode	3	-0.000328057	0.0868787	0.99733	0.99733
multiple sclerosis || id:ieu-b-18	NTSR1 (Whole Blood)	Weighted mode	3	-0.0590032	0.0410955	0.287568	0.694621
multiple sclerosis || id:ieu-b-18	MAF1 (Whole Blood)	Wald ratio	1	0.0339474	0.074562	0.6489	0.894439
multiple sclerosis || id:ieu-b-18	STX1B (Whole Blood)	Wald ratio	1	0.2503	0.0954991	0.00876801	0.0873361
multiple sclerosis || id:ieu-b-18	MS4A7 (Whole Blood)	Wald ratio	1	-0.226409	0.137318	0.0991901	0.406679
multiple sclerosis || id:ieu-b-18	TPD52L2 (Whole Blood)	Wald ratio	1	0.595999	0.297585	0.0452002	0.247965
multiple sclerosis || id:ieu-b-18	ADAT2 (Whole Blood)	Wald ratio	1	-0.049819	0.178192	0.779799	0.941437
multiple sclerosis || id:ieu-b-18	SNX32 (Whole Blood)	Inverse variance weighted	2	-0.0527013	0.0275044	0.0553523	0.278935
multiple sclerosis || id:ieu-b-18	SULT2B1 (Whole Blood)	Wald ratio	1	-0.0412371	0.062047	0.5063	0.843251
multiple sclerosis || id:ieu-b-18	ABHD12B (Whole Blood)	Wald ratio	1	-0.107899	0.108009	0.317801	0.735438
multiple sclerosis || id:ieu-b-18	BICRA (Whole Blood)	Wald ratio	1	-0.170581	0.137034	0.2132	0.603692
multiple sclerosis || id:ieu-b-18	ITLN1 (Whole Blood)	Wald ratio	1	0.2632	0.0835285	0.00162703	0.0251574
multiple sclerosis || id:ieu-b-18	ZBTB7B (Whole Blood)	Wald ratio	1	-0.247958	0.334931	0.459102	0.809141
multiple sclerosis || id:ieu-b-18	PPP1R16A (Whole Blood)	Wald ratio	1	-0.0122499	0.0442276	0.781801	0.94203
multiple sclerosis || id:ieu-b-18	RAB1A (Whole Blood)	Wald ratio	1	-0.261165	0.246462	0.2893	0.69605
multiple sclerosis || id:ieu-b-18	MVP (Whole Blood)	Wald ratio	1	0.474957	0.191791	0.0132702	0.114639
multiple sclerosis || id:ieu-b-18	IQGAP1 (Whole Blood)	Wald ratio	1	0.500053	0.131133	0.000137102	0.00339056
multiple sclerosis || id:ieu-b-18	SLC26A8 (Whole Blood)	Wald ratio	1	-0.109389	0.0823942	0.1843	0.561915
multiple sclerosis || id:ieu-b-18	RNF8 (Whole Blood)	Wald ratio	1	0.123722	0.156329	0.428701	0.794379
multiple sclerosis || id:ieu-b-18	FAM228A (Whole Blood)	Wald ratio	1	0.077753	0.0661454	0.2398	0.650886
multiple sclerosis || id:ieu-b-18	DYNC2LI1 (Whole Blood)	Wald ratio	1	-0.0552962	0.0666306	0.4066	0.777852
multiple sclerosis || id:ieu-b-18	WDR90 (Whole Blood)	Wald ratio	1	-0.114652	0.161517	0.4778	0.822555
multiple sclerosis || id:ieu-b-18	LRRC58 (Whole Blood)	Wald ratio	1	-0.0283879	0.170545	0.8678	0.967453
multiple sclerosis || id:ieu-b-18	ALDH2 (Whole Blood)	Wald ratio	1	-0.244001	0.111181	0.0281899	0.187691
multiple sclerosis || id:ieu-b-18	GDF15 (Whole Blood)	Wald ratio	1	-0.0448129	0.0582243	0.441502	0.798205
multiple sclerosis || id:ieu-b-18	FUT11 (Whole Blood)	Wald ratio	1	0.432171	0.165943	0.00920517	0.0896353
multiple sclerosis || id:ieu-b-18	MFN2 (Whole Blood)	Wald ratio	1	-0.0540297	0.0271294	0.0464195	0.249385
multiple sclerosis || id:ieu-b-18	SLC39A13 (Whole Blood)	Wald ratio	1	-0.515911	0.141791	0.000274205	0.00585221
multiple sclerosis || id:ieu-b-18	ARHGAP25 (Whole Blood)	Wald ratio	1	0.435893	0.208073	0.0361797	0.221153
multiple sclerosis || id:ieu-b-18	RGS14 (Whole Blood)	Wald ratio	1	0.977415	0.915524	0.2857	0.694621
multiple sclerosis || id:ieu-b-18	SPSB3 (Whole Blood)	Wald ratio	1	-0.00385712	0.231383	0.9867	0.99605
multiple sclerosis || id:ieu-b-18	PREX1 (Whole Blood)	Wald ratio	1	-1.05019	0.224794	2.98613e-06	0.000136835
multiple sclerosis || id:ieu-b-18	LRRC23 (Whole Blood)	Wald ratio	1	-0.0748617	0.0643109	0.2444	0.650898
multiple sclerosis || id:ieu-b-18	LMBRD2 (Whole Blood)	Wald ratio	1	-0.103728	0.236386	0.660801	0.899937
multiple sclerosis || id:ieu-b-18	SNX29 (Whole Blood)	Inverse variance weighted	2	-0.0150027	0.097489	0.877695	0.971717
multiple sclerosis || id:ieu-b-18	HMG20B (Whole Blood)	Wald ratio	1	-0.0879265	0.681215	0.8973	0.976579
multiple sclerosis || id:ieu-b-18	NLRC5 (Whole Blood)	Wald ratio	1	0.00187954	0.049157	0.9695	0.98983
multiple sclerosis || id:ieu-b-18	HEATR6 (Whole Blood)	Wald ratio	1	0.010291	0.0442013	0.8159	0.949974
multiple sclerosis || id:ieu-b-18	EIF2B2 (Whole Blood)	Wald ratio	1	-0.0896674	0.0626562	0.152401	0.513942
multiple sclerosis || id:ieu-b-18	RPS6KB1 (Whole Blood)	Wald ratio	1	0.560192	0.145596	0.000119297	0.00304695
multiple sclerosis || id:ieu-b-18	ZNF180 (Whole Blood)	Wald ratio	1	-0.190239	0.165341	0.249901	0.656247
multiple sclerosis || id:ieu-b-18	SFI1 (Whole Blood)	Wald ratio	1	0.294998	0.0957066	0.00205399	0.0299077
multiple sclerosis || id:ieu-b-18	CMTM7 (Whole Blood)	Inverse variance weighted	2	-0.0588066	0.0666586	0.377666	0.765866
multiple sclerosis || id:ieu-b-18	AOAH (Whole Blood)	Inverse variance weighted	2	0.0134624	0.0378468	0.722059	0.919843
multiple sclerosis || id:ieu-b-18	ARCN1 (Whole Blood)	Wald ratio	1	-0.164194	0.176454	0.3521	0.750807
multiple sclerosis || id:ieu-b-18	ATP6V0A1 (Whole Blood)	Wald ratio	1	0.364464	0.153785	0.0177899	0.138661
multiple sclerosis || id:ieu-b-18	CAB39 (Whole Blood)	Wald ratio	1	-0.500158	0.400389	0.2116	0.603692
multiple sclerosis || id:ieu-b-18	ANPEP (Whole Blood)	Wald ratio	1	-0.0227274	0.046218	0.622901	0.885746
multiple sclerosis || id:ieu-b-18	HAAO (Whole Blood)	Wald ratio	1	-0.0525022	0.103335	0.611399	0.881999
multiple sclerosis || id:ieu-b-18	APOBEC3A_B (Whole Blood)	Wald ratio	1	-0.0929797	0.0817697	0.2555	0.659055
multiple sclerosis || id:ieu-b-18	LINC02860 (Whole Blood)	Wald ratio	1	-0.219291	0.0960041	0.0223605	0.161286
multiple sclerosis || id:ieu-b-18	CETP (Whole Blood)	Wald ratio	1	-0.192053	0.164915	0.2442	0.650898
multiple sclerosis || id:ieu-b-18	PPP2R5C (Whole Blood)	Wald ratio	1	-0.288902	0.143474	0.0440501	0.247762
multiple sclerosis || id:ieu-b-18	FCER1G (Whole Blood)	Wald ratio	1	0.0659545	0.10316	0.522599	0.845124
multiple sclerosis || id:ieu-b-18	RNF14 (Whole Blood)	Wald ratio	1	0.0796182	0.133194	0.55	0.85667
multiple sclerosis || id:ieu-b-18	ZBED4 (Whole Blood)	Wald ratio	1	-0.103835	0.0862251	0.2285	0.632332
multiple sclerosis || id:ieu-b-18	PIK3IP1 (Whole Blood)	Wald ratio	1	0.444719	0.116438	0.000133801	0.00336228
multiple sclerosis || id:ieu-b-18	HSPBAP1 (Whole Blood)	Wald ratio	1	-0.176029	0.168022	0.294798	0.703361
multiple sclerosis || id:ieu-b-18	MFSD12 (Whole Blood)	Inverse variance weighted	2	0.318136	0.152584	0.0370709	0.223862
multiple sclerosis || id:ieu-b-18	PNLDC1 (Whole Blood)	Wald ratio	1	0.0292586	0.0799518	0.7144	0.91547
multiple sclerosis || id:ieu-b-18	WWOX (Whole Blood)	Inverse variance weighted	2	0.108304	0.182922	0.553798	0.857672
multiple sclerosis || id:ieu-b-18	PDGFB (Whole Blood)	Wald ratio	1	-0.11392	0.06328	0.0718207	0.329108
multiple sclerosis || id:ieu-b-18	CCNJL (Whole Blood)	Wald ratio	1	-0.149094	0.174397	0.3926	0.771534
multiple sclerosis || id:ieu-b-18	NIPAL3 (Whole Blood)	Wald ratio	1	0.0219919	0.180264	0.9029	0.978891
multiple sclerosis || id:ieu-b-18	C3orf52 (Whole Blood)	Wald ratio	1	-0.189716	0.122318	0.1209	0.453885
multiple sclerosis || id:ieu-b-18	LSM4 (Whole Blood)	Wald ratio	1	-0.362051	0.228255	0.112701	0.436475
multiple sclerosis || id:ieu-b-18	BCAS4 (Whole Blood)	Inverse variance weighted	2	-0.055011	0.107582	0.609115	0.881999
multiple sclerosis || id:ieu-b-18	RHD (Whole Blood)	Wald ratio	1	0.00451318	0.02401	0.8509	0.962048
multiple sclerosis || id:ieu-b-18	SSR1 (Whole Blood)	MR Egger	3	0.977711	1.02222	0.514167	0.845124
multiple sclerosis || id:ieu-b-18	SSR1 (Whole Blood)	Weighted median	3	0.0917168	0.115024	0.425238	0.794379
multiple sclerosis || id:ieu-b-18	SSR1 (Whole Blood)	Inverse variance weighted	3	0.0617013	0.107725	0.566803	0.860702
multiple sclerosis || id:ieu-b-18	SSR1 (Whole Blood)	Simple mode	3	0.0927737	0.134165	0.56074	0.858351
multiple sclerosis || id:ieu-b-18	SSR1 (Whole Blood)	Weighted mode	3	0.095146	0.126718	0.531065	0.851016
multiple sclerosis || id:ieu-b-18	HMGN1 (Whole Blood)	Wald ratio	1	-0.0970773	0.185425	0.600599	0.878845
multiple sclerosis || id:ieu-b-18	MORC2 (Whole Blood)	Wald ratio	1	0.0197029	0.1525	0.8972	0.976579
multiple sclerosis || id:ieu-b-18	WFIKKN1 (Whole Blood)	Wald ratio	1	-0.114501	0.0473415	0.0155798	0.124479
multiple sclerosis || id:ieu-b-18	TTF2 (Whole Blood)	Wald ratio	1	-0.087488	0.0502772	0.0818396	0.359172
multiple sclerosis || id:ieu-b-18	HIP1R (Whole Blood)	Wald ratio	1	0.153096	0.333103	0.645799	0.894359
multiple sclerosis || id:ieu-b-18	ACP5 (Whole Blood)	Inverse variance weighted	2	-0.00554692	0.033097	0.866901	0.967453
multiple sclerosis || id:ieu-b-18	MERTK (Whole Blood)	Inverse variance weighted	2	0.257359	0.0755847	0.000661853	0.0120918
multiple sclerosis || id:ieu-b-18	YBX3 (Whole Blood)	Wald ratio	1	-0.0449912	0.177134	0.7995	0.946966
multiple sclerosis || id:ieu-b-18	MAP3K5 (Whole Blood)	Wald ratio	1	-0.388398	0.284506	0.1722	0.54341
multiple sclerosis || id:ieu-b-18	LMAN2 (Whole Blood)	Wald ratio	1	0.840615	0.211134	6.85008e-05	0.00205239
multiple sclerosis || id:ieu-b-18	TAF7 (Whole Blood)	Wald ratio	1	-0.343455	0.215929	0.111701	0.433989
multiple sclerosis || id:ieu-b-18	SBF1 (Whole Blood)	Wald ratio	1	0.342006	0.262018	0.191799	0.570272
multiple sclerosis || id:ieu-b-18	CACNA1I (Whole Blood)	Wald ratio	1	-0.15509	0.168656	0.3578	0.75111
multiple sclerosis || id:ieu-b-18	NEDD4L (Whole Blood)	Inverse variance weighted	2	0.216565	0.126929	0.0879734	0.377583
multiple sclerosis || id:ieu-b-18	GGA3 (Whole Blood)	Wald ratio	1	0.310547	0.105212	0.00316105	0.0417366
multiple sclerosis || id:ieu-b-18	ATP23 (Whole Blood)	Wald ratio	1	0.058529	0.0227739	0.0101698	0.0948773
multiple sclerosis || id:ieu-b-18	ANXA11 (Whole Blood)	Wald ratio	1	0.292545	0.352135	0.4061	0.777852
multiple sclerosis || id:ieu-b-18	MRPL18 (Whole Blood)	Wald ratio	1	0.0516624	0.0622782	0.406798	0.777852
multiple sclerosis || id:ieu-b-18	MAF (Whole Blood)	Wald ratio	1	0.273981	0.192288	0.1542	0.516654
multiple sclerosis || id:ieu-b-18	MRTFA (Whole Blood)	Wald ratio	1	-0.802427	0.270411	0.00300294	0.0399879
multiple sclerosis || id:ieu-b-18	TMEM39B (Whole Blood)	Wald ratio	1	-0.216443	0.139775	0.1215	0.453949
multiple sclerosis || id:ieu-b-18	RNF215 (Whole Blood)	Wald ratio	1	-0.0264317	0.106339	0.8037	0.947754
multiple sclerosis || id:ieu-b-18	GPR55 (Whole Blood)	Wald ratio	1	0.0978034	0.111805	0.3817	0.766352
multiple sclerosis || id:ieu-b-18	LDLRAD3 (Whole Blood)	Wald ratio	1	-0.244332	0.239825	0.308301	0.722533
multiple sclerosis || id:ieu-b-18	KLF2 (Whole Blood)	Wald ratio	1	0.0956575	0.111892	0.392602	0.771534
multiple sclerosis || id:ieu-b-18	HSD17B4 (Whole Blood)	Wald ratio	1	0.208006	0.0848343	0.01421	0.119757
multiple sclerosis || id:ieu-b-18	STARD3NL (Whole Blood)	Wald ratio	1	0.0826273	0.153055	0.589298	0.873726
multiple sclerosis || id:ieu-b-18	CTSF (Whole Blood)	Wald ratio	1	-0.0308114	0.058707	0.5997	0.878845
multiple sclerosis || id:ieu-b-18	DTX3L (Whole Blood)	Wald ratio	1	0.433094	0.304252	0.1546	0.516773
multiple sclerosis || id:ieu-b-18	TTC34 (Whole Blood)	Wald ratio	1	-0.531444	0.0670305	2.22005e-15	1.72942e-12
multiple sclerosis || id:ieu-b-18	DDX46 (Whole Blood)	Wald ratio	1	0.0985803	0.239638	0.6808	0.905574
multiple sclerosis || id:ieu-b-18	HINFP (Whole Blood)	Wald ratio	1	-0.0289774	0.0960138	0.762801	0.933455
multiple sclerosis || id:ieu-b-18	TST (Whole Blood)	Wald ratio	1	0.0470037	0.287653	0.8702	0.969101
multiple sclerosis || id:ieu-b-18	MDS2 (Whole Blood)	Wald ratio	1	0.174407	0.153187	0.2549	0.659055
multiple sclerosis || id:ieu-b-18	PLOD1 (Whole Blood)	Wald ratio	1	-0.121543	0.0441856	0.00594606	0.0671302
multiple sclerosis || id:ieu-b-18	SSPOP (Whole Blood)	Wald ratio	1	-0.0700792	0.0853866	0.411801	0.784335
multiple sclerosis || id:ieu-b-18	EEF1E1 (Whole Blood)	Wald ratio	1	-0.333267	0.141692	0.0186699	0.143999
multiple sclerosis || id:ieu-b-18	PLIN5 (Whole Blood)	Wald ratio	1	0.0959347	0.220217	0.6631	0.901492
multiple sclerosis || id:ieu-b-18	B4GALT3 (Whole Blood)	Wald ratio	1	0.179966	0.18586	0.3329	0.739884
multiple sclerosis || id:ieu-b-18	TRIM24 (Whole Blood)	Wald ratio	1	-0.158811	0.0832475	0.0564306	0.280392
multiple sclerosis || id:ieu-b-18	NBR1 (Whole Blood)	Wald ratio	1	-0.0208406	0.286444	0.942	0.984644
multiple sclerosis || id:ieu-b-18	DIDO1 (Whole Blood)	Wald ratio	1	-0.465308	0.156446	0.00293706	0.0394477
multiple sclerosis || id:ieu-b-18	ACBD4 (Whole Blood)	Wald ratio	1	0.202233	0.139072	0.145902	0.502409
multiple sclerosis || id:ieu-b-18	HBA2 (Whole Blood)	Wald ratio	1	0.663805	0.960277	0.489399	0.826989
multiple sclerosis || id:ieu-b-18	PIP4K2C (Whole Blood)	Wald ratio	1	0.438845	0.142569	0.00208302	0.0300495
multiple sclerosis || id:ieu-b-18	ITGAL (Whole Blood)	Inverse variance weighted	2	-0.564027	0.628065	0.369165	0.760474
multiple sclerosis || id:ieu-b-18	TBC1D17 (Whole Blood)	Wald ratio	1	-0.0789169	0.175257	0.6525	0.895988
multiple sclerosis || id:ieu-b-18	OSBPL7 (Whole Blood)	Wald ratio	1	-0.292695	0.240814	0.224199	0.625986
multiple sclerosis || id:ieu-b-18	MMP15 (Whole Blood)	Wald ratio	1	-0.00878804	0.136856	0.9488	0.987665
multiple sclerosis || id:ieu-b-18	INTS8 (Whole Blood)	Wald ratio	1	0.550278	0.245929	0.0252503	0.17405
multiple sclerosis || id:ieu-b-18	ALDH8A1 (Whole Blood)	Wald ratio	1	-0.0345969	0.0375139	0.356402	0.75111
multiple sclerosis || id:ieu-b-18	RNF207 (Whole Blood)	Wald ratio	1	0.0159503	0.070137	0.8201	0.949974
multiple sclerosis || id:ieu-b-18	SMO (Whole Blood)	Wald ratio	1	-0.0740269	0.0752282	0.3251	0.737759
multiple sclerosis || id:ieu-b-18	TONSL (Whole Blood)	Wald ratio	1	0.0239572	0.0842748	0.7762	0.939643
multiple sclerosis || id:ieu-b-18	RHOT2 (Whole Blood)	Wald ratio	1	-0.299824	0.308429	0.331	0.738823
multiple sclerosis || id:ieu-b-18	B3GNT3 (Whole Blood)	Wald ratio	1	0.0495437	0.0795275	0.5333	0.851016
multiple sclerosis || id:ieu-b-18	TMEM109 (Whole Blood)	Wald ratio	1	0.539263	0.283956	0.0575509	0.281963
multiple sclerosis || id:ieu-b-18	SLC25A41 (Whole Blood)	Wald ratio	1	0.0322382	0.0296744	0.277302	0.689484
multiple sclerosis || id:ieu-b-18	SCGB1C1 (Whole Blood)	Wald ratio	1	0.0525418	0.0443089	0.235699	0.644243
multiple sclerosis || id:ieu-b-18	ZNF775 (Whole Blood)	Wald ratio	1	-0.044464	0.143031	0.7559	0.933455
multiple sclerosis || id:ieu-b-18	RBM17 (Whole Blood)	Wald ratio	1	-0.0521051	0.19846	0.7929	0.946966
multiple sclerosis || id:ieu-b-18	ZBTB38 (Whole Blood)	Wald ratio	1	-0.344278	0.103054	0.000835536	0.0139975
multiple sclerosis || id:ieu-b-18	SKI (Whole Blood)	Wald ratio	1	-0.088647	0.20991	0.672799	0.904987
multiple sclerosis || id:ieu-b-18	GRN (Whole Blood)	Wald ratio	1	-0.0957835	0.159079	0.5471	0.85667
multiple sclerosis || id:ieu-b-18	TAPBPL (Whole Blood)	Inverse variance weighted	2	0.0941336	0.0271576	0.000527872	0.0103821
multiple sclerosis || id:ieu-b-18	TEAD3 (Whole Blood)	Wald ratio	1	-0.00877264	0.150768	0.9536	0.987665
multiple sclerosis || id:ieu-b-18	CRAMP1 (Whole Blood)	Wald ratio	1	-0.0117324	0.123803	0.9245	0.979178
multiple sclerosis || id:ieu-b-18	GRB10 (Whole Blood)	Wald ratio	1	-0.621063	0.25874	0.0163799	0.128889
multiple sclerosis || id:ieu-b-18	COL5A3 (Whole Blood)	Wald ratio	1	-0.0515758	0.0246527	0.0364299	0.221153
multiple sclerosis || id:ieu-b-18	TBC1D23 (Whole Blood)	Wald ratio	1	0.689968	0.367136	0.0602001	0.291279
multiple sclerosis || id:ieu-b-18	CEP85L (Whole Blood)	Inverse variance weighted	2	0.276446	0.175802	0.115838	0.445619
multiple sclerosis || id:ieu-b-18	RASSF7 (Whole Blood)	Wald ratio	1	-0.160228	0.192947	0.4063	0.777852
multiple sclerosis || id:ieu-b-18	FBXO6 (Whole Blood)	Wald ratio	1	-0.0684411	0.110807	0.536799	0.851016
multiple sclerosis || id:ieu-b-18	NFXL1 (Whole Blood)	Wald ratio	1	-0.0429932	0.019761	0.0295804	0.194423
multiple sclerosis || id:ieu-b-18	C3 (Whole Blood)	Wald ratio	1	-0.0568339	0.15306	0.710401	0.913959
multiple sclerosis || id:ieu-b-18	SLC39A4 (Whole Blood)	Wald ratio	1	-0.0560942	0.112228	0.617199	0.882199
multiple sclerosis || id:ieu-b-18	CAB39L (Whole Blood)	Inverse variance weighted	2	-0.0519379	0.086907	0.550089	0.85667
multiple sclerosis || id:ieu-b-18	SLC25A19 (Whole Blood)	Wald ratio	1	-0.63493	0.142009	7.78403e-06	0.000319145
multiple sclerosis || id:ieu-b-18	RMI2 (Whole Blood)	Wald ratio	1	-0.429801	0.0879033	1.01104e-06	5.83409e-05
multiple sclerosis || id:ieu-b-18	KLHL8 (Whole Blood)	Wald ratio	1	0.154238	0.237748	0.516501	0.845124
multiple sclerosis || id:ieu-b-18	KIAA0408 (Whole Blood)	Inverse variance weighted	2	-0.270024	0.0807022	0.000820086	0.013888
multiple sclerosis || id:ieu-b-18	S1PR5 (Whole Blood)	Wald ratio	1	-0.314457	0.225516	0.1632	0.531938
multiple sclerosis || id:ieu-b-18	SAR1B (Whole Blood)	Wald ratio	1	0.073031	0.231012	0.7519	0.933455
multiple sclerosis || id:ieu-b-18	SF3B5 (Whole Blood)	Wald ratio	1	-0.988235	0.549827	0.0722789	0.330236
multiple sclerosis || id:ieu-b-18	SENP7 (Whole Blood)	Wald ratio	1	0.0530662	0.0839276	0.5272	0.847655
multiple sclerosis || id:ieu-b-18	ST6GAL1 (Whole Blood)	Wald ratio	1	-0.209113	0.240916	0.3854	0.769115
multiple sclerosis || id:ieu-b-18	MLC1 (Whole Blood)	Inverse variance weighted	2	0.0857697	0.158274	0.587882	0.873457
multiple sclerosis || id:ieu-b-18	CTSH (Whole Blood)	Wald ratio	1	0.0136979	0.0446485	0.759	0.933455
multiple sclerosis || id:ieu-b-18	DRD4 (Whole Blood)	Wald ratio	1	0.0345842	0.0908352	0.703399	0.913247
multiple sclerosis || id:ieu-b-18	APOBEC3G (Whole Blood)	Inverse variance weighted	2	-0.0716548	0.0662843	0.279688	0.689484
multiple sclerosis || id:ieu-b-18	SLC9B2 (Whole Blood)	Wald ratio	1	0.348571	0.191398	0.06858	0.316117
multiple sclerosis || id:ieu-b-18	SIDT1 (Whole Blood)	Wald ratio	1	0.336284	0.199606	0.09204	0.385479
multiple sclerosis || id:ieu-b-18	RNASEH2B (Whole Blood)	Wald ratio	1	0.0679781	0.0698712	0.3306	0.738823
multiple sclerosis || id:ieu-b-18	FOXP1 (Whole Blood)	Wald ratio	1	-0.489336	0.202653	0.0157502	0.125198
multiple sclerosis || id:ieu-b-18	FUCA1 (Whole Blood)	Wald ratio	1	0.492226	0.156556	0.00166607	0.0252014
multiple sclerosis || id:ieu-b-18	ZDHHC7 (Whole Blood)	Wald ratio	1	0.0513501	0.116072	0.6582	0.89786
multiple sclerosis || id:ieu-b-18	PSMD13 (Whole Blood)	Wald ratio	1	-0.303856	0.469267	0.5173	0.845124
multiple sclerosis || id:ieu-b-18	VKORC1 (Whole Blood)	Wald ratio	1	0.402695	0.144221	0.00523496	0.0608662
multiple sclerosis || id:ieu-b-18	CD83 (Whole Blood)	Wald ratio	1	-0.183602	0.19637	0.3498	0.750807
multiple sclerosis || id:ieu-b-18	SIGIRR (Whole Blood)	Wald ratio	1	0.213741	0.21618	0.3228	0.737759
multiple sclerosis || id:ieu-b-18	SNX21 (Whole Blood)	Inverse variance weighted	2	-0.155859	0.0892749	0.0808395	0.357807
multiple sclerosis || id:ieu-b-18	DUS3L (Whole Blood)	Wald ratio	1	0.0246258	0.0674653	0.7151	0.91547
multiple sclerosis || id:ieu-b-18	LCA5L (Whole Blood)	Inverse variance weighted	2	-0.0209233	0.0272754	0.443014	0.798205
multiple sclerosis || id:ieu-b-18	DNAJC21 (Whole Blood)	Wald ratio	1	-0.22579	0.188748	0.2316	0.637513
multiple sclerosis || id:ieu-b-18	SETD9 (Whole Blood)	Wald ratio	1	-0.0203224	0.0212722	0.339401	0.74582
multiple sclerosis || id:ieu-b-18	PROX2 (Whole Blood)	Wald ratio	1	-0.205623	0.126076	0.102901	0.414262
multiple sclerosis || id:ieu-b-18	EIF5 (Whole Blood)	Wald ratio	1	0.147647	0.190163	0.437499	0.798205
multiple sclerosis || id:ieu-b-18	GSK3B (Whole Blood)	Wald ratio	1	-0.160245	0.183108	0.381499	0.766352
multiple sclerosis || id:ieu-b-18	UBALD2 (Whole Blood)	Wald ratio	1	-0.41866	0.243973	0.0861604	0.373922
multiple sclerosis || id:ieu-b-18	TAGLN2 (Whole Blood)	Wald ratio	1	0.0935544	0.143727	0.515098	0.845124
multiple sclerosis || id:ieu-b-18	CAPN15 (Whole Blood)	Wald ratio	1	0.0318901	0.114224	0.7801	0.941437
multiple sclerosis || id:ieu-b-18	AP1M1 (Whole Blood)	Wald ratio	1	0.080153	0.106386	0.451201	0.804433
multiple sclerosis || id:ieu-b-18	UNC13D (Whole Blood)	Wald ratio	1	-0.573608	0.160632	0.000355698	0.00725811
multiple sclerosis || id:ieu-b-18	ZNF439 (Whole Blood)	Wald ratio	1	0.00854823	0.15854	0.957	0.987665
multiple sclerosis || id:ieu-b-18	C5orf24 (Whole Blood)	Wald ratio	1	-0.527857	0.306262	0.0847901	0.369783
multiple sclerosis || id:ieu-b-18	SH3BP1 (Whole Blood)	Inverse variance weighted	2	-0.0649147	0.11262	0.564342	0.858638
multiple sclerosis || id:ieu-b-18	CDC42BPB (Whole Blood)	Inverse variance weighted	2	-0.0227935	0.0958885	0.812107	0.949974
multiple sclerosis || id:ieu-b-18	FAF2 (Whole Blood)	Wald ratio	1	0.0848196	0.202224	0.674899	0.905574
multiple sclerosis || id:ieu-b-18	HCLS1 (Whole Blood)	Wald ratio	1	-0.149795	0.158035	0.3432	0.748916
multiple sclerosis || id:ieu-b-18	RTN2 (Whole Blood)	Wald ratio	1	0.388593	0.155791	0.0126198	0.111083
multiple sclerosis || id:ieu-b-18	HERPUD1 (Whole Blood)	Wald ratio	1	-0.0515365	0.119739	0.6669	0.90299
multiple sclerosis || id:ieu-b-18	VIRMA (Whole Blood)	Wald ratio	1	0.113417	0.253435	0.6545	0.896056
multiple sclerosis || id:ieu-b-18	OSBPL10 (Whole Blood)	Wald ratio	1	-0.0152338	0.188534	0.9356	0.982916
multiple sclerosis || id:ieu-b-18	GCAT (Whole Blood)	MR Egger	3	0.0138114	0.0738188	0.882251	0.971717
multiple sclerosis || id:ieu-b-18	GCAT (Whole Blood)	Weighted median	3	-0.0245839	0.0355106	0.488752	0.826989
multiple sclerosis || id:ieu-b-18	GCAT (Whole Blood)	Inverse variance weighted	3	-0.0340163	0.0366409	0.353215	0.750807
multiple sclerosis || id:ieu-b-18	GCAT (Whole Blood)	Simple mode	3	-0.00738348	0.0636096	0.918198	0.978891
multiple sclerosis || id:ieu-b-18	GCAT (Whole Blood)	Weighted mode	3	-0.0102714	0.0367285	0.80601	0.948088
multiple sclerosis || id:ieu-b-18	CARD11 (Whole Blood)	Wald ratio	1	1.38714	0.358447	0.000108895	0.00292514
multiple sclerosis || id:ieu-b-18	MRPL38 (Whole Blood)	Wald ratio	1	-0.292176	0.293865	0.3201	0.735569
multiple sclerosis || id:ieu-b-18	CA11 (Whole Blood)	Wald ratio	1	0.0647893	0.200181	0.746201	0.931679
multiple sclerosis || id:ieu-b-18	RBM24 (Whole Blood)	Wald ratio	1	-0.171001	0.115403	0.138401	0.483432
multiple sclerosis || id:ieu-b-18	SNAP29 (Whole Blood)	Wald ratio	1	0.0423692	0.0634518	0.504301	0.841387
multiple sclerosis || id:ieu-b-18	MAPK1 (Whole Blood)	Wald ratio	1	-1.66883	0.346112	1.4239e-06	7.64978e-05
multiple sclerosis || id:ieu-b-18	MAD1L1 (Whole Blood)	Inverse variance weighted	2	0.0714518	0.0962979	0.458095	0.808281
multiple sclerosis || id:ieu-b-18	GYS1 (Whole Blood)	Wald ratio	1	0.123682	0.0972834	0.2036	0.591808
multiple sclerosis || id:ieu-b-18	PRKD2 (Whole Blood)	Inverse variance weighted	2	0.0900687	0.0876476	0.304128	0.716839
multiple sclerosis || id:ieu-b-18	ST20 (Whole Blood)	Inverse variance weighted	2	-0.0234271	0.0583044	0.687826	0.905574
multiple sclerosis || id:ieu-b-18	OLIG2 (Whole Blood)	Wald ratio	1	-0.0558378	0.0656189	0.394802	0.771771
multiple sclerosis || id:ieu-b-18	GPN3 (Whole Blood)	Inverse variance weighted	2	-0.0248739	0.0268447	0.354142	0.750807
multiple sclerosis || id:ieu-b-18	SDHC (Whole Blood)	Wald ratio	1	0.0953191	0.0890427	0.2844	0.694621
multiple sclerosis || id:ieu-b-18	DGAT1 (Whole Blood)	Wald ratio	1	-0.00593948	0.120231	0.9606	0.989825
multiple sclerosis || id:ieu-b-18	AMOTL1 (Whole Blood)	Wald ratio	1	-0.164943	0.0812462	0.0423399	0.243415
multiple sclerosis || id:ieu-b-18	MTMR3 (Whole Blood)	Wald ratio	1	-0.071404	0.132623	0.590301	0.873968
multiple sclerosis || id:ieu-b-18	MDN1 (Whole Blood)	Wald ratio	1	0.366935	0.226417	0.1051	0.416783
multiple sclerosis || id:ieu-b-18	DEPDC5 (Whole Blood)	Wald ratio	1	0.292084	0.125897	0.0203398	0.153832
multiple sclerosis || id:ieu-b-18	APOC1 (Whole Blood)	Wald ratio	1	0.0289434	0.321204	0.9282	0.979767
multiple sclerosis || id:ieu-b-18	NID2 (Whole Blood)	Wald ratio	1	-0.0972665	0.0974453	0.318199	0.735438
multiple sclerosis || id:ieu-b-18	ZMIZ1 (Whole Blood)	Wald ratio	1	-0.0667034	0.215758	0.7572	0.933455
multiple sclerosis || id:ieu-b-18	JARID2 (Whole Blood)	Wald ratio	1	-0.00677616	0.114723	0.9529	0.987665
multiple sclerosis || id:ieu-b-18	ZNF234 (Whole Blood)	Wald ratio	1	-0.0788465	0.135798	0.561499	0.858351
multiple sclerosis || id:ieu-b-18	RAB1B (Whole Blood)	Wald ratio	1	-0.361647	0.342847	0.2915	0.697631
multiple sclerosis || id:ieu-b-18	C1QTNF6 (Whole Blood)	Wald ratio	1	-0.0897337	0.0457252	0.0497096	0.2624
multiple sclerosis || id:ieu-b-18	SPSB2 (Whole Blood)	Wald ratio	1	-0.0852978	0.0732762	0.2444	0.650898
multiple sclerosis || id:ieu-b-18	SRPK1 (Whole Blood)	Wald ratio	1	-0.156423	0.209929	0.456198	0.806761
multiple sclerosis || id:ieu-b-18	TCFL5 (Whole Blood)	Wald ratio	1	-0.0544748	0.102306	0.5944	0.875307
multiple sclerosis || id:ieu-b-18	SLC35E4 (Whole Blood)	Wald ratio	1	-0.0241736	0.0753968	0.7485	0.93293
multiple sclerosis || id:ieu-b-18	CENPO (Whole Blood)	Wald ratio	1	0.0292826	0.0259858	0.259799	0.663037
multiple sclerosis || id:ieu-b-18	TNFRSF14 (Whole Blood)	Wald ratio	1	0.10779	0.236462	0.6485	0.894439
multiple sclerosis || id:ieu-b-18	TRPM4 (Whole Blood)	Wald ratio	1	-0.00515842	0.0712693	0.9423	0.984644
multiple sclerosis || id:ieu-b-18	PHGDH (Whole Blood)	Wald ratio	1	0.0628563	0.0968419	0.516299	0.845124
multiple sclerosis || id:ieu-b-18	WDR61 (Whole Blood)	Wald ratio	1	-0.078102	0.0812962	0.336699	0.743907
multiple sclerosis || id:ieu-b-18	LRRC56 (Whole Blood)	Wald ratio	1	0.114707	0.083261	0.168301	0.539532
multiple sclerosis || id:ieu-b-18	PROK2 (Whole Blood)	Inverse variance weighted	2	0.0464734	0.0888048	0.600751	0.878845
multiple sclerosis || id:ieu-b-18	RPS25 (Whole Blood)	Wald ratio	1	0.173312	0.196467	0.377698	0.765866
multiple sclerosis || id:ieu-b-18	COPB1 (Whole Blood)	Wald ratio	1	-0.0905161	0.131609	0.491601	0.828017
multiple sclerosis || id:ieu-b-18	DHX34 (Whole Blood)	Wald ratio	1	0.147778	0.247964	0.5512	0.85667
multiple sclerosis || id:ieu-b-18	KIF19 (Whole Blood)	Wald ratio	1	0.0605071	0.12051	0.615601	0.882199
multiple sclerosis || id:ieu-b-18	SAMD3 (Whole Blood)	Wald ratio	1	-0.0582961	0.129783	0.653301	0.895988
multiple sclerosis || id:ieu-b-18	KLRC4-KLRK1 (Whole Blood)	Inverse variance weighted	2	0.135345	0.191749	0.480285	0.823196
multiple sclerosis || id:ieu-b-18	TSPAN4 (Whole Blood)	Wald ratio	1	0.00411323	0.0757567	0.9567	0.987665
multiple sclerosis || id:ieu-b-18	UBXN6 (Whole Blood)	Inverse variance weighted	2	-0.0729515	0.14353	0.611267	0.881999
multiple sclerosis || id:ieu-b-18	RPS6KA4 (Whole Blood)	Wald ratio	1	0.207329	0.0884228	0.0190399	0.146025
multiple sclerosis || id:ieu-b-18	ACTN3 (Whole Blood)	Wald ratio	1	-0.0596154	0.0919807	0.516901	0.845124
multiple sclerosis || id:ieu-b-18	TOP1MT (Whole Blood)	Inverse variance weighted	2	0.133248	0.243279	0.583888	0.873016
multiple sclerosis || id:ieu-b-18	SF3B2 (Whole Blood)	Wald ratio	1	0.231976	0.075024	0.00198799	0.0292197
multiple sclerosis || id:ieu-b-18	MARK3 (Whole Blood)	Wald ratio	1	-0.207865	0.0794139	0.008858	0.0873466
multiple sclerosis || id:ieu-b-18	WFDC3 (Whole Blood)	Wald ratio	1	0.0601577	0.0409892	0.1422	0.492276
multiple sclerosis || id:ieu-b-18	ARHGEF18 (Whole Blood)	Wald ratio	1	-0.312793	0.268538	0.2441	0.650898
multiple sclerosis || id:ieu-b-18	IFNAR2 (Whole Blood)	Wald ratio	1	-0.337047	0.17601	0.0555005	0.278935
multiple sclerosis || id:ieu-b-18	HIBCH (Whole Blood)	Wald ratio	1	0.0279107	0.0595162	0.639099	0.891877
multiple sclerosis || id:ieu-b-18	VASP (Whole Blood)	Wald ratio	1	-0.109458	0.352701	0.7563	0.933455
multiple sclerosis || id:ieu-b-18	STAP2 (Whole Blood)	Wald ratio	1	0.193185	0.104603	0.0647695	0.304867
multiple sclerosis || id:ieu-b-18	EVI5 (Whole Blood)	Wald ratio	1	-0.227126	0.119725	0.0578197	0.282392
multiple sclerosis || id:ieu-b-18	TRAPPC6A (Whole Blood)	Wald ratio	1	-0.280171	0.211752	0.1858	0.562999
multiple sclerosis || id:ieu-b-18	UBE2Q1 (Whole Blood)	Wald ratio	1	-0.0771496	0.134592	0.566501	0.860702
multiple sclerosis || id:ieu-b-18	SPC24 (Whole Blood)	Wald ratio	1	0.260377	0.160249	0.1042	0.416783
multiple sclerosis || id:ieu-b-18	TXNDC15 (Whole Blood)	Wald ratio	1	-0.0900771	0.186824	0.6297	0.888652
multiple sclerosis || id:ieu-b-18	PDIA4 (Whole Blood)	Wald ratio	1	0.0950335	0.191002	0.618799	0.883674
multiple sclerosis || id:ieu-b-18	ZNF862 (Whole Blood)	Wald ratio	1	-0.135143	0.207767	0.515401	0.845124
multiple sclerosis || id:ieu-b-18	EFTUD2 (Whole Blood)	Wald ratio	1	0.182314	0.168584	0.2795	0.689484
multiple sclerosis || id:ieu-b-18	CCDC124 (Whole Blood)	Wald ratio	1	0.147467	0.248003	0.5521	0.85667
multiple sclerosis || id:ieu-b-18	IFNGR1 (Whole Blood)	Wald ratio	1	0.0798873	0.294659	0.7863	0.944275
multiple sclerosis || id:ieu-b-18	SLAMF1 (Whole Blood)	Wald ratio	1	-0.0678054	0.182014	0.7095	0.913959
multiple sclerosis || id:ieu-b-18	OXER1 (Whole Blood)	Inverse variance weighted	2	-0.00200051	0.0787673	0.979738	0.994239
multiple sclerosis || id:ieu-b-18	COX8A (Whole Blood)	Wald ratio	1	-0.145381	0.249881	0.5607	0.858351
multiple sclerosis || id:ieu-b-18	LMF2 (Whole Blood)	Wald ratio	1	-0.920842	0.239022	0.000116901	0.00303554
multiple sclerosis || id:ieu-b-18	HOXB4 (Whole Blood)	Wald ratio	1	0.0511962	0.0816209	0.5305	0.851016
multiple sclerosis || id:ieu-b-18	CHCHD5 (Whole Blood)	Wald ratio	1	0.113452	0.175548	0.518101	0.845124
multiple sclerosis || id:ieu-b-18	FARP1 (Whole Blood)	Wald ratio	1	0.0191575	0.0629021	0.760701	0.933455
multiple sclerosis || id:ieu-b-18	POLR3K (Whole Blood)	Wald ratio	1	-0.00597908	0.0512912	0.9072	0.978891
multiple sclerosis || id:ieu-b-18	LPAR3 (Whole Blood)	Wald ratio	1	-0.0619511	0.0431517	0.151099	0.512321
multiple sclerosis || id:ieu-b-18	C8orf37 (Whole Blood)	Wald ratio	1	-0.00919965	0.0631091	0.8841	0.971717
multiple sclerosis || id:ieu-b-18	AQP10 (Whole Blood)	Wald ratio	1	0.190117	0.131841	0.1493	0.50788
multiple sclerosis || id:ieu-b-18	DDX49 (Whole Blood)	Wald ratio	1	-0.251301	0.177268	0.156299	0.519218
multiple sclerosis || id:ieu-b-18	GABARAPL1 (Whole Blood)	Wald ratio	1	-0.545524	0.298394	0.0675196	0.314017
multiple sclerosis || id:ieu-b-18	RGL3 (Whole Blood)	Wald ratio	1	0.0876987	0.0684926	0.2004	0.587471
multiple sclerosis || id:ieu-b-18	PPDPF (Whole Blood)	Wald ratio	1	-0.651032	0.432217	0.132	0.472772
multiple sclerosis || id:ieu-b-18	MTREX (Whole Blood)	Wald ratio	1	0.0642518	0.251556	0.798401	0.946966
multiple sclerosis || id:ieu-b-18	CFAP70 (Whole Blood)	Wald ratio	1	0.132103	0.0679669	0.0519398	0.269127
multiple sclerosis || id:ieu-b-18	BANF1 (Whole Blood)	Wald ratio	1	0.729484	0.16673	1.21298e-05	0.000449959
multiple sclerosis || id:ieu-b-18	BATF2 (Whole Blood)	Wald ratio	1	0.00996809	0.188381	0.9578	0.987665
multiple sclerosis || id:ieu-b-18	KNTC1 (Whole Blood)	Inverse variance weighted	2	0.459596	0.149945	0.00217601	0.0311029
multiple sclerosis || id:ieu-b-18	SLC22A15 (Whole Blood)	Inverse variance weighted	2	-0.122547	0.0762613	0.10807	0.422103
multiple sclerosis || id:ieu-b-18	GPRC5C (Whole Blood)	Wald ratio	1	0.0298393	0.0268093	0.2657	0.672013
multiple sclerosis || id:ieu-b-18	HDAC10 (Whole Blood)	Wald ratio	1	-0.0313158	0.0486647	0.519898	0.845124
multiple sclerosis || id:ieu-b-18	MPV17L2 (Whole Blood)	Wald ratio	1	-0.552341	0.0955386	7.41082e-09	8.88158e-07
multiple sclerosis || id:ieu-b-18	NADK2 (Whole Blood)	Wald ratio	1	-0.291443	0.15012	0.0522104	0.269127
multiple sclerosis || id:ieu-b-18	NDUFA12 (Whole Blood)	Inverse variance weighted	2	0.07774	0.0905403	0.390548	0.770221
multiple sclerosis || id:ieu-b-18	FADS1 (Whole Blood)	Wald ratio	1	0.00310595	0.0796645	0.9689	0.98983
multiple sclerosis || id:ieu-b-18	KCTD2 (Whole Blood)	Wald ratio	1	0.214186	0.145938	0.142201	0.492276
multiple sclerosis || id:ieu-b-18	PI4KA (Whole Blood)	Wald ratio	1	-0.161346	0.209037	0.4402	0.798205
multiple sclerosis || id:ieu-b-18	CTBS (Whole Blood)	Wald ratio	1	0.0738702	0.201121	0.713401	0.91547
multiple sclerosis || id:ieu-b-18	ARMC7 (Whole Blood)	Wald ratio	1	-0.399722	0.429478	0.352001	0.750807
multiple sclerosis || id:ieu-b-18	PTRHD1 (Whole Blood)	Wald ratio	1	0.211493	0.158829	0.183	0.561248
multiple sclerosis || id:ieu-b-18	S100PBP (Whole Blood)	Wald ratio	1	0.293586	0.133408	0.0277598	0.186422
multiple sclerosis || id:ieu-b-18	DRC7 (Whole Blood)	Wald ratio	1	0.0336218	0.0208713	0.107199	0.421481
multiple sclerosis || id:ieu-b-18	RPL10A (Whole Blood)	Wald ratio	1	0.0208555	0.133545	0.8759	0.971717
multiple sclerosis || id:ieu-b-18	P2RX6 (Whole Blood)	Wald ratio	1	-0.105904	0.0912486	0.245801	0.652667
multiple sclerosis || id:ieu-b-18	BIRC7 (Whole Blood)	Wald ratio	1	-0.0240303	0.0353628	0.496797	0.835864
multiple sclerosis || id:ieu-b-18	LOC101929777 (Whole Blood)	Wald ratio	1	-0.203406	0.0834574	0.0147998	0.122031
multiple sclerosis || id:ieu-b-18	PMVK (Whole Blood)	Wald ratio	1	-0.08265	0.204709	0.686401	0.905574
multiple sclerosis || id:ieu-b-18	RFPL2 (Whole Blood)	Wald ratio	1	-0.0212309	0.097144	0.827	0.953915
multiple sclerosis || id:ieu-b-18	SLC15A3 (Whole Blood)	Wald ratio	1	0.0209482	0.146764	0.8865	0.972653
multiple sclerosis || id:ieu-b-18	GNG5 (Whole Blood)	Wald ratio	1	0.0846069	0.339856	0.8034	0.947754
multiple sclerosis || id:ieu-b-18	UCHL1 (Whole Blood)	Wald ratio	1	-0.0108771	0.111373	0.9222	0.978891
multiple sclerosis || id:ieu-b-18	PACS1 (Whole Blood)	Wald ratio	1	-0.230565	0.136556	0.0913303	0.384575
multiple sclerosis || id:ieu-b-18	BATF3 (Whole Blood)	Wald ratio	1	0.213495	0.0877286	0.0149501	0.122031
multiple sclerosis || id:ieu-b-18	PTGER4 (Whole Blood)	Wald ratio	1	0.0247986	0.118112	0.8337	0.956484
multiple sclerosis || id:ieu-b-18	SMG9 (Whole Blood)	Wald ratio	1	-0.0381914	0.110446	0.7295	0.924785
multiple sclerosis || id:ieu-b-18	FIBP (Whole Blood)	Wald ratio	1	-0.248918	0.229121	0.277301	0.689484
multiple sclerosis || id:ieu-b-18	CD101 (Whole Blood)	Wald ratio	1	-0.00820883	0.0637859	0.8976	0.976579
multiple sclerosis || id:ieu-b-18	TNFRSF1A (Whole Blood)	Wald ratio	1	-1.04371	0.303009	0.000572113	0.0110043
multiple sclerosis || id:ieu-b-18	RNH1 (Whole Blood)	Wald ratio	1	0.0827456	0.112418	0.461698	0.810545
multiple sclerosis || id:ieu-b-18	DDX55 (Whole Blood)	Inverse variance weighted	2	0.0249667	0.0621583	0.687933	0.905574
multiple sclerosis || id:ieu-b-18	PEX10 (Whole Blood)	Wald ratio	1	-0.0825431	0.169957	0.627201	0.887297
multiple sclerosis || id:ieu-b-18	LPAR5 (Whole Blood)	Wald ratio	1	0.0884925	0.187247	0.636501	0.890187
multiple sclerosis || id:ieu-b-18	OCIAD1 (Whole Blood)	Wald ratio	1	-0.105335	0.155335	0.497699	0.836291
multiple sclerosis || id:ieu-b-18	KCNJ15 (Whole Blood)	Wald ratio	1	-0.0247725	0.0758281	0.7439	0.931669
multiple sclerosis || id:ieu-b-18	MEIS1 (Whole Blood)	Wald ratio	1	-0.0253413	0.209016	0.9035	0.978891
multiple sclerosis || id:ieu-b-18	TOMM34 (Whole Blood)	Wald ratio	1	0.0489548	0.0433342	0.258601	0.663037
multiple sclerosis || id:ieu-b-18	REEP3 (Whole Blood)	Wald ratio	1	-0.259228	0.188914	0.170001	0.541638
multiple sclerosis || id:ieu-b-18	TBC1D2B (Whole Blood)	Wald ratio	1	-0.147741	0.0819305	0.0713499	0.327915
multiple sclerosis || id:ieu-b-18	COPZ2 (Whole Blood)	Wald ratio	1	-0.0454533	0.148537	0.7596	0.933455
multiple sclerosis || id:ieu-b-18	SNX10 (Whole Blood)	Wald ratio	1	-0.176638	0.412505	0.6685	0.903207
multiple sclerosis || id:ieu-b-18	UBE2V1 (Whole Blood)	Wald ratio	1	0.119641	0.184154	0.515901	0.845124
multiple sclerosis || id:ieu-b-18	FNBP4 (Whole Blood)	Wald ratio	1	0.316134	0.335325	0.345799	0.749311
multiple sclerosis || id:ieu-b-18	NAALADL1 (Whole Blood)	Wald ratio	1	0.0718195	0.0922187	0.4361	0.798205
multiple sclerosis || id:ieu-b-18	SWSAP1 (Whole Blood)	Wald ratio	1	0.0947358	0.167511	0.5717	0.86309
multiple sclerosis || id:ieu-b-18	PVALB (Whole Blood)	Wald ratio	1	0.131187	0.0300949	1.30596e-05	0.00046381
multiple sclerosis || id:ieu-b-18	MORN1 (Whole Blood)	Wald ratio	1	-0.0397503	0.0514886	0.440102	0.798205
multiple sclerosis || id:ieu-b-18	NDUFS2 (Whole Blood)	Wald ratio	1	0.0633638	0.183809	0.7303	0.925047
multiple sclerosis || id:ieu-b-18	PIWIL4 (Whole Blood)	Wald ratio	1	0.0051566	0.106548	0.9614	0.98983
multiple sclerosis || id:ieu-b-18	PTPRJ (Whole Blood)	Wald ratio	1	0.442278	0.165515	0.00753713	0.0817782
multiple sclerosis || id:ieu-b-18	C19orf71 (Whole Blood)	Wald ratio	1	0.116374	0.0552602	0.0352098	0.217686
multiple sclerosis || id:ieu-b-18	APOL4 (Whole Blood)	Wald ratio	1	0.0647958	0.045354	0.1531	0.514074
multiple sclerosis || id:ieu-b-18	RCE1 (Whole Blood)	Wald ratio	1	0.159417	0.14954	0.286402	0.694621
multiple sclerosis || id:ieu-b-18	CNRIP1 (Whole Blood)	Wald ratio	1	0.376801	0.110073	0.000618897	0.011759
multiple sclerosis || id:ieu-b-18	PHF13 (Whole Blood)	Wald ratio	1	-0.0624148	0.0665617	0.348399	0.750807
multiple sclerosis || id:ieu-b-18	LIN7B (Whole Blood)	Wald ratio	1	0.0925498	0.120722	0.4433	0.798205
multiple sclerosis || id:ieu-b-18	UBE2J1 (Whole Blood)	Wald ratio	1	-0.094557	0.254468	0.7102	0.913959
multiple sclerosis || id:ieu-b-18	APBB2 (Whole Blood)	Inverse variance weighted	2	0.0569042	0.224132	0.799583	0.946966
multiple sclerosis || id:ieu-b-18	FAAP20 (Whole Blood)	Inverse variance weighted	2	-0.0402699	0.0851511	0.636268	0.890187
multiple sclerosis || id:ieu-b-18	CTSW (Whole Blood)	Wald ratio	1	-0.188937	0.192162	0.325499	0.737759
multiple sclerosis || id:ieu-b-18	SNX8 (Whole Blood)	Wald ratio	1	-0.319496	0.142866	0.0253301	0.17405
multiple sclerosis || id:ieu-b-18	MCUR1 (Whole Blood)	Wald ratio	1	-0.204763	0.108892	0.0600502	0.291279
multiple sclerosis || id:ieu-b-18	SERINC3 (Whole Blood)	Wald ratio	1	0.217852	0.269334	0.4186	0.7899
multiple sclerosis || id:ieu-b-18	GALK1 (Whole Blood)	Inverse variance weighted	2	-0.401427	0.307335	0.1915	0.570272
multiple sclerosis || id:ieu-b-18	RTCA (Whole Blood)	Wald ratio	1	0.0624013	0.0980738	0.524601	0.846096
multiple sclerosis || id:ieu-b-18	SASS6 (Whole Blood)	Wald ratio	1	0.091672	0.117967	0.437101	0.798205
multiple sclerosis || id:ieu-b-18	PIP5K1C (Whole Blood)	Wald ratio	1	-0.00115447	0.0903046	0.9898	0.996379
multiple sclerosis || id:ieu-b-18	ANKRD9 (Whole Blood)	Wald ratio	1	0.430797	0.205287	0.0358603	0.220831
multiple sclerosis || id:ieu-b-18	LRRC46 (Whole Blood)	Wald ratio	1	0.0202874	0.045601	0.6564	0.89708
multiple sclerosis || id:ieu-b-18	FADS2 (Whole Blood)	Wald ratio	1	0.000670683	0.0172024	0.9689	0.98983
multiple sclerosis || id:ieu-b-18	TRPT1 (Whole Blood)	Wald ratio	1	-0.0279834	0.131436	0.8314	0.955252
multiple sclerosis || id:ieu-b-18	DYNC1LI1 (Whole Blood)	Wald ratio	1	-0.00134035	0.152775	0.993	0.996379
multiple sclerosis || id:ieu-b-18	HAUS8 (Whole Blood)	Wald ratio	1	-0.0394109	0.0564529	0.485102	0.824197
multiple sclerosis || id:ieu-b-18	RYBP (Whole Blood)	Inverse variance weighted	2	-0.0352232	0.0647979	0.586726	0.873457
multiple sclerosis || id:ieu-b-18	CLEC1A (Whole Blood)	Wald ratio	1	-0.11729	0.150769	0.436599	0.798205
multiple sclerosis || id:ieu-b-18	MAP3K1 (Whole Blood)	Wald ratio	1	0.324143	0.233788	0.165601	0.536395
multiple sclerosis || id:ieu-b-18	EML4 (Whole Blood)	Wald ratio	1	1.66948	0.295976	1.69474e-08	1.63972e-06
multiple sclerosis || id:ieu-b-18	CD86 (Whole Blood)	Wald ratio	1	0.771668	0.174842	1.01702e-05	0.00039671
multiple sclerosis || id:ieu-b-18	ZNF707 (Whole Blood)	Inverse variance weighted	2	-0.191018	0.109678	0.0815723	0.35901
multiple sclerosis || id:ieu-b-18	IQCN (Whole Blood)	Wald ratio	1	0.928085	0.459135	0.0432406	0.246607
multiple sclerosis || id:ieu-b-18	EPHX4 (Whole Blood)	Wald ratio	1	-0.125385	0.0838234	0.1347	0.479138
multiple sclerosis || id:ieu-b-18	P2RY11 (Whole Blood)	Wald ratio	1	0.0535097	0.223884	0.811101	0.949974
multiple sclerosis || id:ieu-b-18	RAB11FIP3 (Whole Blood)	Wald ratio	1	0.166119	0.178115	0.350999	0.750807
multiple sclerosis || id:ieu-b-18	CCL22 (Whole Blood)	Wald ratio	1	-0.0884903	0.0970147	0.361699	0.755818
multiple sclerosis || id:ieu-b-18	LIF (Whole Blood)	Wald ratio	1	-0.0581381	0.224544	0.7957	0.946966
multiple sclerosis || id:ieu-b-18	FLVCR1 (Whole Blood)	Wald ratio	1	0.0575245	0.0322342	0.0743297	0.335378
multiple sclerosis || id:ieu-b-18	CDKN1A (Whole Blood)	Wald ratio	1	0.0251793	0.216939	0.9076	0.978891
multiple sclerosis || id:ieu-b-18	BBC3 (Whole Blood)	Wald ratio	1	0.398895	0.198956	0.0449701	0.247956
multiple sclerosis || id:ieu-b-18	SPRED2 (Whole Blood)	Inverse variance weighted	2	-0.241867	0.214674	0.259882	0.663037
multiple sclerosis || id:ieu-b-18	CCDC82 (Whole Blood)	Wald ratio	1	-0.213172	0.131424	0.104799	0.416783
multiple sclerosis || id:ieu-b-18	ZNF623 (Whole Blood)	Wald ratio	1	0.0232104	0.0796709	0.7708	0.935285
multiple sclerosis || id:ieu-b-18	TP53I3 (Whole Blood)	Inverse variance weighted	2	-0.0416056	0.049143	0.397205	0.775495
multiple sclerosis || id:ieu-b-18	DOK4 (Whole Blood)	Wald ratio	1	0.188041	0.0983256	0.0558204	0.27964
multiple sclerosis || id:ieu-b-18	EZH1 (Whole Blood)	Wald ratio	1	-0.162332	0.17034	0.340598	0.746345
multiple sclerosis || id:ieu-b-18	LRRC14 (Whole Blood)	Wald ratio	1	-0.00111146	0.0963914	0.9908	0.996379
multiple sclerosis || id:ieu-b-18	EEF1A2 (Whole Blood)	Wald ratio	1	0.599053	0.128215	2.97915e-06	0.000136835
multiple sclerosis || id:ieu-b-18	LRRC25 (Whole Blood)	Inverse variance weighted	2	0.0331049	0.0782424	0.672217	0.904987
multiple sclerosis || id:ieu-b-18	EFEMP2 (Whole Blood)	Inverse variance weighted	2	-0.0890429	0.125413	0.477705	0.822555
multiple sclerosis || id:ieu-b-18	KCNK7 (Whole Blood)	Wald ratio	1	0.301574	0.120795	0.0125398	0.111006
multiple sclerosis || id:ieu-b-18	CHKB (Whole Blood)	Wald ratio	1	-0.233693	0.0809573	0.00389398	0.0497281
multiple sclerosis || id:ieu-b-18	TSPAN31 (Whole Blood)	Wald ratio	1	0.734082	0.129658	1.4989e-08	1.55686e-06
multiple sclerosis || id:ieu-b-18	ATP5MG (Whole Blood)	Wald ratio	1	0.940794	0.323849	0.00367203	0.0472812
multiple sclerosis || id:ieu-b-18	DTWD2 (Whole Blood)	Wald ratio	1	-0.0172845	0.113726	0.8792	0.971717
multiple sclerosis || id:ieu-b-18	ARHGEF11 (Whole Blood)	Wald ratio	1	-0.276059	0.28457	0.332	0.739884
multiple sclerosis || id:ieu-b-18	SLC35E2B (Whole Blood)	Wald ratio	1	0.0225296	0.103207	0.827199	0.953915
multiple sclerosis || id:ieu-b-18	FKRP (Whole Blood)	Wald ratio	1	0.127741	0.0784136	0.1033	0.414796
multiple sclerosis || id:ieu-b-18	PLEKHF2 (Whole Blood)	Inverse variance weighted	2	-0.0189881	0.132803	0.886307	0.972653
multiple sclerosis || id:ieu-b-18	RHPN1 (Whole Blood)	Inverse variance weighted	2	0.128654	0.208115	0.536453	0.851016
multiple sclerosis || id:ieu-b-18	ATF5 (Whole Blood)	Wald ratio	1	0.0614209	0.269472	0.8197	0.949974
multiple sclerosis || id:ieu-b-18	ISG20L2 (Whole Blood)	Wald ratio	1	0.0694432	0.173692	0.689299	0.905574
multiple sclerosis || id:ieu-b-18	SEMG1 (Whole Blood)	Wald ratio	1	-0.0723617	0.0725696	0.318699	0.735438
multiple sclerosis || id:ieu-b-18	PDE6C (Whole Blood)	Wald ratio	1	0.0212165	0.0832343	0.7988	0.946966
multiple sclerosis || id:ieu-b-18	AIFM3 (Whole Blood)	MR Egger	3	-0.116181	0.0669663	0.332877	0.739884
multiple sclerosis || id:ieu-b-18	AIFM3 (Whole Blood)	Weighted median	3	-0.0311165	0.0413884	0.452161	0.804433
multiple sclerosis || id:ieu-b-18	AIFM3 (Whole Blood)	Inverse variance weighted	3	-0.0235611	0.0474959	0.619848	0.88434
multiple sclerosis || id:ieu-b-18	AIFM3 (Whole Blood)	Simple mode	3	-0.000791102	0.0672219	0.991679	0.996379
multiple sclerosis || id:ieu-b-18	AIFM3 (Whole Blood)	Weighted mode	3	-0.0430853	0.0458011	0.446158	0.799901
multiple sclerosis || id:ieu-b-18	RNFT1 (Whole Blood)	Wald ratio	1	-0.700971	0.181881	0.000116202	0.00303554
multiple sclerosis || id:ieu-b-18	KXD1 (Whole Blood)	Wald ratio	1	0.144575	0.178549	0.418101	0.7899
multiple sclerosis || id:ieu-b-18	UBE2L3 (Whole Blood)	Wald ratio	1	-0.220467	0.107768	0.0407804	0.237074
multiple sclerosis || id:ieu-b-18	FAM89B (Whole Blood)	Wald ratio	1	-0.0210764	0.226617	0.9259	0.979193
multiple sclerosis || id:ieu-b-18	MAST3 (Whole Blood)	Wald ratio	1	0.723096	0.145334	6.51117e-07	3.90169e-05
multiple sclerosis || id:ieu-b-18	RPF1 (Whole Blood)	Wald ratio	1	-0.0514015	0.13621	0.7059	0.913959
multiple sclerosis || id:ieu-b-18	DBF4B (Whole Blood)	Inverse variance weighted	2	0.0236128	0.0323651	0.465649	0.813818
multiple sclerosis || id:ieu-b-18	IGSF8 (Whole Blood)	Wald ratio	1	-0.0411152	0.132091	0.7556	0.933455
multiple sclerosis || id:ieu-b-18	C8orf31 (Whole Blood)	Wald ratio	1	0.030821	0.0285593	0.280501	0.690396
multiple sclerosis || id:ieu-b-18	NUDT9 (Whole Blood)	Wald ratio	1	0.0487332	0.12054	0.686	0.905574
multiple sclerosis || id:ieu-b-18	CDC14A (Whole Blood)	Wald ratio	1	-0.0650851	0.102539	0.5256	0.84683
multiple sclerosis || id:ieu-b-18	CWC15 (Whole Blood)	Wald ratio	1	-0.371476	0.165251	0.0245796	0.171727
multiple sclerosis || id:ieu-b-18	MYBPC3 (Whole Blood)	Wald ratio	1	0.114047	0.0827819	0.1683	0.539532
multiple sclerosis || id:ieu-b-18	SHISA4 (Whole Blood)	Wald ratio	1	-0.0808519	0.113694	0.477	0.822555
multiple sclerosis || id:ieu-b-18	YJU2 (Whole Blood)	Wald ratio	1	0.00104818	0.0648289	0.9871	0.99605
multiple sclerosis || id:ieu-b-18	SELENOW (Whole Blood)	Wald ratio	1	-0.108445	0.114102	0.341898	0.748142
multiple sclerosis || id:ieu-b-18	PTDSS2 (Whole Blood)	Wald ratio	1	0.0698984	0.145269	0.6304	0.888835
multiple sclerosis || id:ieu-b-18	ATP6V0A2 (Whole Blood)	Wald ratio	1	0.136068	0.0660796	0.0394801	0.231649
multiple sclerosis || id:ieu-b-18	GIMAP8 (Whole Blood)	Wald ratio	1	-0.0472895	0.228579	0.8361	0.95722
multiple sclerosis || id:ieu-b-18	FUZ (Whole Blood)	Wald ratio	1	-0.106486	0.166556	0.522602	0.845124
multiple sclerosis || id:ieu-b-18	TTLL5 (Whole Blood)	Wald ratio	1	0.142551	0.0845119	0.0916499	0.38488
multiple sclerosis || id:ieu-b-18	CHRNB2 (Whole Blood)	Wald ratio	1	-0.0830241	0.0688992	0.2282	0.632332
multiple sclerosis || id:ieu-b-18	DARS1 (Whole Blood)	Wald ratio	1	0.196469	0.128236	0.1255	0.460799
multiple sclerosis || id:ieu-b-18	FAM149B1 (Whole Blood)	Wald ratio	1	-0.247514	0.146214	0.09049	0.383123
multiple sclerosis || id:ieu-b-18	RPL9 (Whole Blood)	Wald ratio	1	-0.0814834	0.0808778	0.3137	0.72947
multiple sclerosis || id:ieu-b-18	GPR18 (Whole Blood)	Wald ratio	1	-0.737043	0.15633	2.42121e-06	0.000125741
multiple sclerosis || id:ieu-b-18	CD27 (Whole Blood)	Wald ratio	1	-0.494084	0.204245	0.01556	0.124479
multiple sclerosis || id:ieu-b-18	MAPKAPK5 (Whole Blood)	Wald ratio	1	0.422689	0.205346	0.0395498	0.231649
multiple sclerosis || id:ieu-b-18	VPS33B (Whole Blood)	Wald ratio	1	-0.0792707	0.0554856	0.153099	0.514074
multiple sclerosis || id:ieu-b-18	SLPI (Whole Blood)	Wald ratio	1	-0.285635	0.474863	0.547499	0.85667
multiple sclerosis || id:ieu-b-18	TEX45 (Whole Blood)	Wald ratio	1	-0.10055	0.0683565	0.1413	0.491397
multiple sclerosis || id:ieu-b-18	HOXA5 (Whole Blood)	Wald ratio	1	-0.114586	0.0759358	0.131301	0.471353
multiple sclerosis || id:ieu-b-18	OS9 (Whole Blood)	Wald ratio	1	1.38138	0.253627	5.13729e-08	3.81138e-06
multiple sclerosis || id:ieu-b-18	FBXL12 (Whole Blood)	Wald ratio	1	-0.145714	0.132016	0.269699	0.676636
multiple sclerosis || id:ieu-b-18	RARA (Whole Blood)	Wald ratio	1	0.236911	0.169055	0.1611	0.529572
multiple sclerosis || id:ieu-b-18	ARHGAP9 (Whole Blood)	Wald ratio	1	0.00444132	0.126534	0.972	0.990741
multiple sclerosis || id:ieu-b-18	PLEKHH2 (Whole Blood)	Inverse variance weighted	2	0.028279	0.0708843	0.689933	0.905574
multiple sclerosis || id:ieu-b-18	CNP (Whole Blood)	Wald ratio	1	0.0825746	0.0693538	0.2338	0.642433
multiple sclerosis || id:ieu-b-18	RRAS2 (Whole Blood)	Wald ratio	1	0.494682	0.18929	0.00896592	0.0878547
multiple sclerosis || id:ieu-b-18	CCDC28A (Whole Blood)	Wald ratio	1	0.307911	0.148509	0.03814	0.227671
multiple sclerosis || id:ieu-b-18	MT1A (Whole Blood)	Wald ratio	1	-0.0757915	0.108118	0.483298	0.824197
multiple sclerosis || id:ieu-b-18	SFMBT2 (Whole Blood)	Wald ratio	1	-0.0273172	0.0854129	0.749101	0.932933
multiple sclerosis || id:ieu-b-18	CD40 (Whole Blood)	Wald ratio	1	-0.121104	0.0458011	0.00819	0.0850669
multiple sclerosis || id:ieu-b-18	GIMAP7 (Whole Blood)	Wald ratio	1	-0.532464	0.193154	0.00583906	0.0664033
multiple sclerosis || id:ieu-b-18	DPAGT1 (Whole Blood)	Wald ratio	1	0.205517	0.150227	0.171299	0.543399
multiple sclerosis || id:ieu-b-18	TMEM54 (Whole Blood)	Wald ratio	1	-0.404802	0.11903	0.000671787	0.0120918
multiple sclerosis || id:ieu-b-18	MYRF (Whole Blood)	Wald ratio	1	0.00303939	0.0498679	0.9514	0.987665
multiple sclerosis || id:ieu-b-18	TPM4 (Whole Blood)	Inverse variance weighted	2	0.0124228	0.147713	0.932976	0.982171
multiple sclerosis || id:ieu-b-18	NUCB1 (Whole Blood)	Wald ratio	1	-0.066572	0.0560092	0.2346	0.643499
multiple sclerosis || id:ieu-b-18	PIK3CG (Whole Blood)	Wald ratio	1	0.42597	0.322021	0.185901	0.562999
multiple sclerosis || id:ieu-b-18	PCMTD2 (Whole Blood)	Wald ratio	1	0.0310021	0.120219	0.7965	0.946966
multiple sclerosis || id:ieu-b-18	DNER (Whole Blood)	Wald ratio	1	-0.00484804	0.11826	0.9673	0.98983
multiple sclerosis || id:ieu-b-18	RASAL3 (Whole Blood)	Wald ratio	1	0.0599355	0.197132	0.7611	0.933455
multiple sclerosis || id:ieu-b-18	CCDC88B (Whole Blood)	Wald ratio	1	0.602496	0.167933	0.0003336	0.00692997
multiple sclerosis || id:ieu-b-18	STAU1 (Whole Blood)	Wald ratio	1	0.130903	0.226672	0.563603	0.858351
multiple sclerosis || id:ieu-b-18	HSD17B11 (Whole Blood)	Wald ratio	1	-0.149651	0.173687	0.3889	0.769115
multiple sclerosis || id:ieu-b-18	CEP57 (Whole Blood)	Wald ratio	1	0.177525	0.258119	0.491602	0.828017
multiple sclerosis || id:ieu-b-18	SNRNP40 (Whole Blood)	Wald ratio	1	-0.0499889	0.240437	0.8353	0.95722
multiple sclerosis || id:ieu-b-18	THRA (Whole Blood)	Wald ratio	1	0.0639861	0.157473	0.6845	0.905574
multiple sclerosis || id:ieu-b-18	MRPL4 (Whole Blood)	Wald ratio	1	0.121138	0.253912	0.6333	0.889504
multiple sclerosis || id:ieu-b-18	PTPN6 (Whole Blood)	Wald ratio	1	0.0439722	0.4086	0.9143	0.978891
multiple sclerosis || id:ieu-b-18	LY86 (Whole Blood)	Wald ratio	1	0.0298536	0.0691186	0.665801	0.9028
multiple sclerosis || id:ieu-b-18	DISP3 (Whole Blood)	Wald ratio	1	0.0584655	0.0800558	0.465201	0.813818
multiple sclerosis || id:ieu-b-18	HEBP2 (Whole Blood)	Wald ratio	1	0.0302258	0.107961	0.7795	0.941437
multiple sclerosis || id:ieu-b-18	PLEKHD1 (Whole Blood)	Wald ratio	1	0.0211762	0.0528946	0.6889	0.905574
multiple sclerosis || id:ieu-b-18	NCF4 (Whole Blood)	Wald ratio	1	0.917799	0.632872	0.147	0.50293
multiple sclerosis || id:ieu-b-18	CAPN1 (Whole Blood)	Wald ratio	1	-0.20061	0.105439	0.0570897	0.281125
multiple sclerosis || id:ieu-b-18	TUBGCP6 (Whole Blood)	Wald ratio	1	0.690006	0.21575	0.00138299	0.0222134
multiple sclerosis || id:ieu-b-18	ARL11 (Whole Blood)	Wald ratio	1	-0.095349	0.23865	0.689499	0.905574
multiple sclerosis || id:ieu-b-18	TBC1D5 (Whole Blood)	Wald ratio	1	0.164285	0.194869	0.3992	0.777378
multiple sclerosis || id:ieu-b-18	RCAN3 (Whole Blood)	Wald ratio	1	-0.0750711	0.410802	0.855	0.962689
multiple sclerosis || id:ieu-b-18	ETV7 (Whole Blood)	Wald ratio	1	-0.133671	0.0290645	4.24286e-06	0.000188868
multiple sclerosis || id:ieu-b-18	CIB2 (Whole Blood)	Wald ratio	1	0.0726248	0.0728937	0.319099	0.735438
multiple sclerosis || id:ieu-b-18	PRPF19 (Whole Blood)	Wald ratio	1	0.41837	0.211712	0.0481403	0.255982
multiple sclerosis || id:ieu-b-18	GK5 (Whole Blood)	Inverse variance weighted	2	-0.243152	0.212282	0.252036	0.658056
multiple sclerosis || id:ieu-b-18	SNX15 (Whole Blood)	Inverse variance weighted	2	0.0258762	0.0639111	0.685568	0.905574
multiple sclerosis || id:ieu-b-18	DNMT3A (Whole Blood)	Wald ratio	1	-0.280035	0.132338	0.0343401	0.214867
multiple sclerosis || id:ieu-b-18	GLI4 (Whole Blood)	Wald ratio	1	-0.142994	0.15221	0.3475	0.750807
multiple sclerosis || id:ieu-b-18	BCAT2 (Whole Blood)	Wald ratio	1	0.190695	0.153091	0.212899	0.603692
multiple sclerosis || id:ieu-b-18	TMEM181 (Whole Blood)	Wald ratio	1	-0.451442	0.33354	0.175901	0.549972
multiple sclerosis || id:ieu-b-18	WNT3 (Whole Blood)	Wald ratio	1	-0.203406	0.0834574	0.0147998	0.122031
multiple sclerosis || id:ieu-b-18	MAP3K11 (Whole Blood)	Wald ratio	1	0.418345	0.105248	7.04301e-05	0.00207038
multiple sclerosis || id:ieu-b-18	UBASH3B (Whole Blood)	Wald ratio	1	-0.256459	0.0623759	3.93084e-05	0.00127589
multiple sclerosis || id:ieu-b-18	SPTA1 (Whole Blood)	Wald ratio	1	0.100601	0.200987	0.616699	0.882199
multiple sclerosis || id:ieu-b-18	MAPK12 (Whole Blood)	Wald ratio	1	0.478452	0.138139	0.000533098	0.0103821
multiple sclerosis || id:ieu-b-18	AGTRAP (Whole Blood)	Wald ratio	1	-0.148666	0.306461	0.6276	0.887297
multiple sclerosis || id:ieu-b-18	SYCE3 (Whole Blood)	Wald ratio	1	-0.102094	0.0706086	0.148201	0.505246
multiple sclerosis || id:ieu-b-18	KLHDC7B (Whole Blood)	Wald ratio	1	-0.168355	0.0794899	0.0341801	0.214728
multiple sclerosis || id:ieu-b-18	TMIGD2 (Whole Blood)	Wald ratio	1	-0.24168	0.174682	0.166498	0.538183
multiple sclerosis || id:ieu-b-18	KLRC2 (Whole Blood)	Wald ratio	1	0.0737099	0.0946874	0.436301	0.798205
multiple sclerosis || id:ieu-b-18	TMEM104 (Whole Blood)	Wald ratio	1	-0.401586	0.166881	0.0161098	0.127406
multiple sclerosis || id:ieu-b-18	WDR97 (Whole Blood)	Wald ratio	1	0.0152918	0.033587	0.6489	0.894439
multiple sclerosis || id:ieu-b-18	HSPA8 (Whole Blood)	Wald ratio	1	0.795194	0.252647	0.00164702	0.0251574
multiple sclerosis || id:ieu-b-18	APOBEC3A (Whole Blood)	Wald ratio	1	-0.0929797	0.0817697	0.2555	0.659055
multiple sclerosis || id:ieu-b-18	SP110 (Whole Blood)	Wald ratio	1	0.184096	0.151596	0.2246	0.625986
multiple sclerosis || id:ieu-b-18	GPR141 (Whole Blood)	Wald ratio	1	-0.0657294	0.129188	0.610899	0.881999
multiple sclerosis || id:ieu-b-18	ZNF557 (Whole Blood)	Wald ratio	1	-0.164299	0.181369	0.365	0.757065
multiple sclerosis || id:ieu-b-18	CAMLG (Whole Blood)	Wald ratio	1	-0.0532742	0.086998	0.540299	0.852334
multiple sclerosis || id:ieu-b-18	ODF3B (Whole Blood)	Wald ratio	1	-0.174225	0.0657855	0.00808795	0.0845706
multiple sclerosis || id:ieu-b-18	FUCA2 (Whole Blood)	Wald ratio	1	0.0734586	0.158388	0.642799	0.893268
multiple sclerosis || id:ieu-b-18	CDK2AP1 (Whole Blood)	Wald ratio	1	-0.00524015	0.0394021	0.8942	0.976259
multiple sclerosis || id:ieu-b-18	LTBR (Whole Blood)	Wald ratio	1	-0.0819046	0.226296	0.7174	0.916906
multiple sclerosis || id:ieu-b-18	ZNF48 (Whole Blood)	Wald ratio	1	-0.0875679	0.203584	0.6671	0.90299
multiple sclerosis || id:ieu-b-18	GPR160 (Whole Blood)	Wald ratio	1	0.065979	0.0496402	0.1838	0.561491
multiple sclerosis || id:ieu-b-18	DDX6 (Whole Blood)	Wald ratio	1	0.613267	0.164457	0.000192207	0.0044038
multiple sclerosis || id:ieu-b-18	MAN1A1 (Whole Blood)	Wald ratio	1	-0.0423436	0.121705	0.7279	0.924261
multiple sclerosis || id:ieu-b-18	MTPAP (Whole Blood)	Wald ratio	1	0.172327	0.111285	0.1215	0.453949
multiple sclerosis || id:ieu-b-18	NFE2L3 (Whole Blood)	Wald ratio	1	0.193612	0.085138	0.0229599	0.163905
multiple sclerosis || id:ieu-b-18	CPSF1 (Whole Blood)	Inverse variance weighted	2	0.0163153	0.0282511	0.563594	0.858351
multiple sclerosis || id:ieu-b-18	MCRIP2 (Whole Blood)	Wald ratio	1	-0.050044	0.280699	0.8585	0.962689
multiple sclerosis || id:ieu-b-18	USB1 (Whole Blood)	Wald ratio	1	-0.00949976	0.245237	0.9691	0.98983
multiple sclerosis || id:ieu-b-18	PARP12 (Whole Blood)	Wald ratio	1	-0.179971	0.298825	0.547	0.85667
multiple sclerosis || id:ieu-b-18	JHY (Whole Blood)	Wald ratio	1	0.0212823	0.051564	0.6798	0.905574
multiple sclerosis || id:ieu-b-18	AP3S2 (Whole Blood)	Wald ratio	1	0.116719	0.0612125	0.0565494	0.280392
multiple sclerosis || id:ieu-b-18	ZNF266 (Whole Blood)	Wald ratio	1	-0.0110381	0.0225571	0.624599	0.885746
multiple sclerosis || id:ieu-b-18	NOP16 (Whole Blood)	Wald ratio	1	0.0909158	0.109621	0.406899	0.777852
multiple sclerosis || id:ieu-b-18	MLH3 (Whole Blood)	Wald ratio	1	-0.127137	0.0849511	0.1345	0.479138
multiple sclerosis || id:ieu-b-18	TXK (Whole Blood)	Inverse variance weighted	2	-0.20341	0.188069	0.279442	0.689484
multiple sclerosis || id:ieu-b-18	NPAS1 (Whole Blood)	Inverse variance weighted	2	0.133686	0.158899	0.400165	0.777378
multiple sclerosis || id:ieu-b-18	INSR (Whole Blood)	Wald ratio	1	-0.0596209	0.0904303	0.509702	0.845124
multiple sclerosis || id:ieu-b-18	TCN2 (Whole Blood)	Wald ratio	1	0.263311	0.181657	0.147199	0.50293
multiple sclerosis || id:ieu-b-18	PDCD6IP (Whole Blood)	Wald ratio	1	-0.0138004	0.0509997	0.7867	0.944275
multiple sclerosis || id:ieu-b-18	KRT10 (Whole Blood)	Wald ratio	1	-0.0263886	0.0896143	0.7684	0.935264
multiple sclerosis || id:ieu-b-18	ITSN1 (Whole Blood)	Wald ratio	1	-0.0682343	0.0615881	0.2679	0.675385
multiple sclerosis || id:ieu-b-18	ANKRD55 (Whole Blood)	Wald ratio	1	0.667196	0.142518	2.84816e-06	0.000136835
multiple sclerosis || id:ieu-b-18	PTOV1 (Whole Blood)	Wald ratio	1	-0.141598	0.143125	0.322502	0.737759
multiple sclerosis || id:ieu-b-18	PGAP3 (Whole Blood)	Wald ratio	1	-0.0948693	0.205791	0.6448	0.89377
multiple sclerosis || id:ieu-b-18	ZHX3 (Whole Blood)	Wald ratio	1	-0.365905	0.150506	0.0150503	0.122127
multiple sclerosis || id:ieu-b-18	DNAJC4 (Whole Blood)	Wald ratio	1	0.175452	0.229465	0.444501	0.798205
multiple sclerosis || id:ieu-b-18	GDPGP1 (Whole Blood)	Wald ratio	1	0.155507	0.0801448	0.0523399	0.269127
multiple sclerosis || id:ieu-b-18	FAM193B (Whole Blood)	Wald ratio	1	0.444449	0.225989	0.0492201	0.260833
multiple sclerosis || id:ieu-b-18	WIPF2 (Whole Blood)	Wald ratio	1	-0.138904	0.293829	0.636401	0.890187
multiple sclerosis || id:ieu-b-18	SIPA1 (Whole Blood)	Wald ratio	1	0.494645	0.176885	0.00516712	0.0608662
multiple sclerosis || id:ieu-b-18	KLC1 (Whole Blood)	Wald ratio	1	-0.00314551	0.075346	0.9667	0.98983
multiple sclerosis || id:ieu-b-18	TBC1D2 (Whole Blood)	Inverse variance weighted	2	-0.00599469	0.095526	0.949962	0.987665
multiple sclerosis || id:ieu-b-18	ATAD2B (Whole Blood)	Wald ratio	1	0.0448922	0.172952	0.7952	0.946966
multiple sclerosis || id:ieu-b-18	NOL9 (Whole Blood)	Wald ratio	1	0.136794	0.125809	0.2769	0.689484
multiple sclerosis || id:ieu-b-18	KRI1 (Whole Blood)	Wald ratio	1	0.0852881	0.137341	0.534602	0.851016
multiple sclerosis || id:ieu-b-18	EPS15L1 (Whole Blood)	Wald ratio	1	0.638719	0.147464	1.48198e-05	0.000513095
multiple sclerosis || id:ieu-b-18	IL15RA (Whole Blood)	Wald ratio	1	-0.0789572	0.052961	0.135999	0.481561
multiple sclerosis || id:ieu-b-18	FNDC11 (Whole Blood)	Wald ratio	1	-0.105831	0.120298	0.379	0.765866
multiple sclerosis || id:ieu-b-18	LGALS12 (Whole Blood)	Wald ratio	1	0.034946	0.0546066	0.522199	0.845124
multiple sclerosis || id:ieu-b-18	EVPL (Whole Blood)	Wald ratio	1	0.109651	0.118206	0.353601	0.750807
multiple sclerosis || id:ieu-b-18	AP2B1 (Whole Blood)	Wald ratio	1	-0.189861	0.220634	0.3895	0.769126
multiple sclerosis || id:ieu-b-18	CYP4F22 (Whole Blood)	Wald ratio	1	0.00322725	0.14147	0.9818	0.994418
multiple sclerosis || id:ieu-b-18	CPT1C (Whole Blood)	Wald ratio	1	0.226062	0.0932501	0.01534	0.123833
multiple sclerosis || id:ieu-b-18	RBBP4 (Whole Blood)	Inverse variance weighted	2	-0.280084	0.30456	0.357763	0.75111
multiple sclerosis || id:ieu-b-18	BMP6 (Whole Blood)	Wald ratio	1	-0.231178	0.142771	0.1054	0.416783
multiple sclerosis || id:ieu-b-18	CDC42BPG (Whole Blood)	Wald ratio	1	0.0619721	0.18802	0.7417	0.930534
multiple sclerosis || id:ieu-b-18	SLC39A8 (Whole Blood)	Wald ratio	1	0.0720641	0.0908212	0.427503	0.794379
multiple sclerosis || id:ieu-b-18	PLEK (Whole Blood)	Wald ratio	1	0.61863	0.109857	1.78917e-08	1.63972e-06
multiple sclerosis || id:ieu-b-18	FCGRT (Whole Blood)	Wald ratio	1	0.14805	0.25623	0.563399	0.858351
multiple sclerosis || id:ieu-b-18	TSTD2 (Whole Blood)	Wald ratio	1	-0.111836	0.144071	0.437599	0.798205
multiple sclerosis || id:ieu-b-18	MCM6 (Whole Blood)	Wald ratio	1	0.315416	0.146778	0.03164	0.202029
multiple sclerosis || id:ieu-b-18	PCNP (Whole Blood)	Wald ratio	1	0.242732	0.269354	0.3675	0.758365
multiple sclerosis || id:ieu-b-18	PABPC1L (Whole Blood)	Wald ratio	1	0.1708	0.0627669	0.00650484	0.0729104
multiple sclerosis || id:ieu-b-18	GSDMB (Whole Blood)	Inverse variance weighted	2	-0.189421	0.0761187	0.0128284	0.112284
multiple sclerosis || id:ieu-b-18	C2CD2L (Whole Blood)	Wald ratio	1	0.0126129	0.0422132	0.7651	0.934312
multiple sclerosis || id:ieu-b-18	PPM1F (Whole Blood)	Wald ratio	1	-0.110745	0.0631068	0.0792793	0.352906
multiple sclerosis || id:ieu-b-18	MUS81 (Whole Blood)	Wald ratio	1	0.297921	0.134199	0.0264197	0.17819
multiple sclerosis || id:ieu-b-18	PELI3 (Whole Blood)	Wald ratio	1	0.0638388	0.089466	0.475503	0.822555
multiple sclerosis || id:ieu-b-18	KCNN4 (Whole Blood)	Wald ratio	1	-0.0988963	0.0395498	0.0124001	0.11084
multiple sclerosis || id:ieu-b-18	PISD (Whole Blood)	Inverse variance weighted	2	0.241035	0.128395	0.0604792	0.291723
multiple sclerosis || id:ieu-b-18	ELOA (Whole Blood)	Wald ratio	1	-0.119451	0.0644314	0.0637492	0.301888
multiple sclerosis || id:ieu-b-18	FES (Whole Blood)	Inverse variance weighted	2	-0.401399	0.380369	0.291293	0.697631
multiple sclerosis || id:ieu-b-18	CIAO3 (Whole Blood)	Wald ratio	1	-0.107764	0.0544766	0.0479099	0.255629
multiple sclerosis || id:ieu-b-18	TOP3B (Whole Blood)	Wald ratio	1	-0.151334	0.0927078	0.102599	0.414118
multiple sclerosis || id:ieu-b-18	CCDC78 (Whole Blood)	Wald ratio	1	-0.0722418	0.123569	0.5588	0.858351
multiple sclerosis || id:ieu-b-18	STAC3 (Whole Blood)	Wald ratio	1	0.374497	0.14828	0.0115497	0.105231
multiple sclerosis || id:ieu-b-18	OGFOD1 (Whole Blood)	Wald ratio	1	-0.0660205	0.113014	0.5591	0.858351
multiple sclerosis || id:ieu-b-18	BTBD17 (Whole Blood)	Wald ratio	1	-0.0737326	0.0540854	0.172799	0.543881
multiple sclerosis || id:ieu-b-18	CARD6 (Whole Blood)	Wald ratio	1	0.373567	0.487499	0.443501	0.798205
multiple sclerosis || id:ieu-b-18	TELO2 (Whole Blood)	Wald ratio	1	0.0297139	0.0798495	0.709801	0.913959
multiple sclerosis || id:ieu-b-18	CLEC9A (Whole Blood)	Wald ratio	1	0.0729498	0.114184	0.5229	0.845124
multiple sclerosis || id:ieu-b-18	ICAM3 (Whole Blood)	Wald ratio	1	0.30847	0.141886	0.0297	0.194423
multiple sclerosis || id:ieu-b-18	HOXA1 (Whole Blood)	Wald ratio	1	-0.0475424	0.0383761	0.215399	0.606857
multiple sclerosis || id:ieu-b-18	SLC35A5 (Whole Blood)	Wald ratio	1	0.0333692	0.144363	0.8172	0.949974
multiple sclerosis || id:ieu-b-18	ICAM5 (Whole Blood)	Wald ratio	1	0.148475	0.0955474	0.120199	0.452345
multiple sclerosis || id:ieu-b-18	GNG8 (Whole Blood)	Wald ratio	1	0.128005	0.0833284	0.1245	0.459646
multiple sclerosis || id:ieu-b-18	UBE2K (Whole Blood)	Wald ratio	1	0.220372	0.157779	0.1625	0.530765
multiple sclerosis || id:ieu-b-18	AGL (Whole Blood)	Wald ratio	1	-0.140004	0.200131	0.4842	0.824197
multiple sclerosis || id:ieu-b-18	IFNGR2 (Whole Blood)	Wald ratio	1	0.491951	0.144475	0.000661382	0.0120918
multiple sclerosis || id:ieu-b-18	SNRNP48 (Whole Blood)	Wald ratio	1	-0.0606385	0.0992938	0.541399	0.852334
multiple sclerosis || id:ieu-b-18	SLC44A2 (Whole Blood)	Wald ratio	1	0.0962419	0.0908611	0.2895	0.69605
multiple sclerosis || id:ieu-b-18	SERTAD2 (Whole Blood)	Wald ratio	1	0.0967704	0.160358	0.546199	0.85667
multiple sclerosis || id:ieu-b-18	ESPN (Whole Blood)	Inverse variance weighted	2	0.0754068	0.0538108	0.161115	0.529572
multiple sclerosis || id:ieu-b-18	ACTR3C (Whole Blood)	Wald ratio	1	0.252851	0.219108	0.2485	0.655309
multiple sclerosis || id:ieu-b-18	SOX8 (Whole Blood)	Wald ratio	1	0.254915	0.14586	0.0805208	0.357411
multiple sclerosis || id:ieu-b-18	BLOC1S3 (Whole Blood)	Wald ratio	1	-0.220821	0.166023	0.1835	0.561491
multiple sclerosis || id:ieu-b-18	IKZF3 (Whole Blood)	Wald ratio	1	0.644517	0.180601	0.000358713	0.00725811
multiple sclerosis || id:ieu-b-18	RPUSD1 (Whole Blood)	Wald ratio	1	0.165732	0.235289	0.481198	0.823854
multiple sclerosis || id:ieu-b-18	USE1 (Whole Blood)	Wald ratio	1	-0.151012	0.124031	0.223402	0.624883
multiple sclerosis || id:ieu-b-18	PRDM5 (Whole Blood)	Inverse variance weighted	2	0.00471108	0.048338	0.92236	0.978891
multiple sclerosis || id:ieu-b-18	TRIM9 (Whole Blood)	Wald ratio	1	-0.0469937	0.0543351	0.387101	0.769115
multiple sclerosis || id:ieu-b-18	PDZD3 (Whole Blood)	Wald ratio	1	0.00786022	0.0487086	0.8718	0.970189
multiple sclerosis || id:ieu-b-18	MROH6 (Whole Blood)	Inverse variance weighted	2	-0.0171821	0.0649922	0.791493	0.946966
multiple sclerosis || id:ieu-b-18	DBN1 (Whole Blood)	Wald ratio	1	0.0625922	0.0677425	0.355501	0.75111
multiple sclerosis || id:ieu-b-18	ZNF398 (Whole Blood)	Wald ratio	1	0.0650453	0.124242	0.6006	0.878845
multiple sclerosis || id:ieu-b-18	ARHGAP12 (Whole Blood)	Wald ratio	1	0.276795	0.167767	0.0989689	0.406679
multiple sclerosis || id:ieu-b-18	N4BP2 (Whole Blood)	Wald ratio	1	0.21555	0.120848	0.0744806	0.335378
multiple sclerosis || id:ieu-b-18	ZC3H3 (Whole Blood)	Inverse variance weighted	2	-0.0333817	0.132594	0.801227	0.946966
multiple sclerosis || id:ieu-b-18	CNGB1 (Whole Blood)	Wald ratio	1	-0.114034	0.143373	0.4264	0.794379
multiple sclerosis || id:ieu-b-18	ZNF710 (Whole Blood)	Wald ratio	1	-0.358031	0.231582	0.1221	0.454017
multiple sclerosis || id:ieu-b-18	CALML3 (Whole Blood)	Wald ratio	1	0.168636	0.124622	0.175999	0.549972
multiple sclerosis || id:ieu-b-18	CLPP (Whole Blood)	Wald ratio	1	0.0375987	0.200025	0.8509	0.962048
multiple sclerosis || id:ieu-b-18	EIF3G (Whole Blood)	Wald ratio	1	-0.111848	0.116785	0.338199	0.745093
multiple sclerosis || id:ieu-b-18	NOP53 (Whole Blood)	Wald ratio	1	0.029866	0.128279	0.8159	0.949974
multiple sclerosis || id:ieu-b-18	THADA (Whole Blood)	Wald ratio	1	0.222684	0.133739	0.0958995	0.396317
multiple sclerosis || id:ieu-b-18	ACLY (Whole Blood)	Wald ratio	1	0.897892	0.268292	0.000817792	0.013888
multiple sclerosis || id:ieu-b-18	TBXA2R (Whole Blood)	Wald ratio	1	0.112895	0.132362	0.3937	0.771771
multiple sclerosis || id:ieu-b-18	RCN3 (Whole Blood)	Inverse variance weighted	2	-0.0271418	0.113165	0.810452	0.949974
multiple sclerosis || id:ieu-b-18	RFC1 (Whole Blood)	Wald ratio	1	0.0334296	0.15835	0.8328	0.956155
multiple sclerosis || id:ieu-b-18	NR1D1 (Whole Blood)	Wald ratio	1	0.725075	0.214861	0.000739189	0.013087
multiple sclerosis || id:ieu-b-18	HBS1L (Whole Blood)	Wald ratio	1	0.503895	0.152907	0.000982702	0.0162878
multiple sclerosis || id:ieu-b-18	CRELD2 (Whole Blood)	Wald ratio	1	-0.0568079	0.0430523	0.186999	0.563529
multiple sclerosis || id:ieu-b-18	GIMAP4 (Whole Blood)	Wald ratio	1	0.0657433	0.071138	0.3554	0.75111
multiple sclerosis || id:ieu-b-18	DNTTIP1 (Whole Blood)	Wald ratio	1	0.135648	0.0964717	0.159698	0.528259
multiple sclerosis || id:ieu-b-18	LMAN1 (Whole Blood)	Wald ratio	1	-0.609173	0.265065	0.0215502	0.156578
multiple sclerosis || id:ieu-b-18	ATG13 (Whole Blood)	Wald ratio	1	0.212188	0.239079	0.374799	0.765866
multiple sclerosis || id:ieu-b-18	MTHFS (Whole Blood)	Wald ratio	1	-0.0935731	0.117596	0.426197	0.794379
multiple sclerosis || id:ieu-b-18	BET1L (Whole Blood)	Wald ratio	1	-0.013363	0.045603	0.7695	0.935264
multiple sclerosis || id:ieu-b-18	PCDH12 (Whole Blood)	Wald ratio	1	0.00508236	0.0732707	0.9447	0.985829
multiple sclerosis || id:ieu-b-18	MIF4GD (Whole Blood)	Wald ratio	1	-0.212847	0.0683771	0.001853	0.0277594
multiple sclerosis || id:ieu-b-18	TNFRSF25 (Whole Blood)	Inverse variance weighted	2	-0.536421	0.199616	0.00720397	0.0796013
multiple sclerosis || id:ieu-b-18	MADD (Whole Blood)	Wald ratio	1	0.261618	0.142011	0.0654399	0.307094
multiple sclerosis || id:ieu-b-18	ZNF763 (Whole Blood)	Inverse variance weighted	2	0.00746673	0.0977249	0.939096	0.983801
multiple sclerosis || id:ieu-b-18	GPD1L (Whole Blood)	Wald ratio	1	0.143702	0.0839679	0.0870088	0.374475
multiple sclerosis || id:ieu-b-18	ITLN2 (Whole Blood)	Wald ratio	1	0.0621561	0.0685714	0.364701	0.757065
multiple sclerosis || id:ieu-b-18	UBA52 (Whole Blood)	Wald ratio	1	0.174008	0.263242	0.508601	0.845124
multiple sclerosis || id:ieu-b-18	SCAMP3 (Whole Blood)	Wald ratio	1	0.129941	0.262809	0.621001	0.884387
multiple sclerosis || id:ieu-b-18	TMEM87B (Whole Blood)	Inverse variance weighted	2	-0.239032	0.0792605	0.00256321	0.0356561
multiple sclerosis || id:ieu-b-18	SLC1A4 (Whole Blood)	Wald ratio	1	0.261972	0.111048	0.0183199	0.142002
multiple sclerosis || id:ieu-b-18	BNIP5 (Whole Blood)	Wald ratio	1	-0.0376294	0.0908397	0.678699	0.905574
multiple sclerosis || id:ieu-b-18	SNX11 (Whole Blood)	Wald ratio	1	0.0672204	0.0686792	0.327699	0.737759
multiple sclerosis || id:ieu-b-18	COLGALT1 (Whole Blood)	Inverse variance weighted	2	0.23756	0.669615	0.722761	0.919919
multiple sclerosis || id:ieu-b-18	PARP15 (Whole Blood)	Wald ratio	1	0.162865	0.15129	0.2817	0.692253
multiple sclerosis || id:ieu-b-18	TM7SF2 (Whole Blood)	Wald ratio	1	-0.10585	0.135914	0.4361	0.798205
multiple sclerosis || id:ieu-b-18	TMEM50A (Whole Blood)	Wald ratio	1	0.0178925	0.0951878	0.8509	0.962048
multiple sclerosis || id:ieu-b-18	AHI1 (Whole Blood)	Wald ratio	1	-0.286124	0.0390731	2.42889e-13	9.46053e-11
multiple sclerosis || id:ieu-b-18	TPRG1 (Whole Blood)	Wald ratio	1	-0.367539	0.141402	0.00934286	0.0904111
multiple sclerosis || id:ieu-b-18	PLAC9 (Whole Blood)	Wald ratio	1	-0.0835559	0.251786	0.74	0.930534
multiple sclerosis || id:ieu-b-18	CD226 (Whole Blood)	Wald ratio	1	-0.572376	0.215039	0.00777403	0.0829585
multiple sclerosis || id:ieu-b-18	P3H3 (Whole Blood)	Wald ratio	1	0.102271	0.0861358	0.235101	0.64374
multiple sclerosis || id:ieu-b-18	YDJC (Whole Blood)	Wald ratio	1	-0.499785	0.189357	0.00830591	0.0856993
multiple sclerosis || id:ieu-b-18	FUT1 (Whole Blood)	Wald ratio	1	0.0170087	0.162425	0.9166	0.978891
multiple sclerosis || id:ieu-b-18	APBA3 (Whole Blood)	Wald ratio	1	0.0610232	0.104326	0.558597	0.858351
multiple sclerosis || id:ieu-b-18	FAM83F (Whole Blood)	Wald ratio	1	0.0346884	0.104948	0.740999	0.930534
multiple sclerosis || id:ieu-b-18	ARL17B (Whole Blood)	Inverse variance weighted	2	0.0278396	0.0321154	0.386017	0.769115
multiple sclerosis || id:ieu-b-18	SLC49A4 (Whole Blood)	Wald ratio	1	-0.057091	0.12667	0.652202	0.895988
multiple sclerosis || id:ieu-b-18	RCBTB1 (Whole Blood)	Inverse variance weighted	2	-0.0603297	0.0438674	0.169047	0.539703
multiple sclerosis || id:ieu-b-18	CLEC7A (Whole Blood)	Wald ratio	1	-0.11493	0.129713	0.3756	0.765866
multiple sclerosis || id:ieu-b-18	SCRN2 (Whole Blood)	Wald ratio	1	-0.126498	0.0546929	0.0207299	0.154532
multiple sclerosis || id:ieu-b-18	RPL27 (Whole Blood)	Wald ratio	1	0.330759	0.375658	0.3786	0.765866
multiple sclerosis || id:ieu-b-18	B4GALT5 (Whole Blood)	Wald ratio	1	-0.323363	0.172653	0.0610805	0.293714
multiple sclerosis || id:ieu-b-18	TXLNA (Whole Blood)	Wald ratio	1	-0.409932	0.224481	0.0678299	0.314521
multiple sclerosis || id:ieu-b-18	SPINDOC (Whole Blood)	Wald ratio	1	0.0085794	0.211874	0.9677	0.98983
multiple sclerosis || id:ieu-b-18	CCDC92 (Whole Blood)	Wald ratio	1	0.0614412	0.109608	0.575102	0.867385
multiple sclerosis || id:ieu-b-18	BCL10 (Whole Blood)	Wald ratio	1	0.641405	0.162248	7.70979e-05	0.00214497
multiple sclerosis || id:ieu-b-18	C4orf36 (Whole Blood)	Wald ratio	1	-0.231853	0.0632804	0.000248406	0.00537522
multiple sclerosis || id:ieu-b-18	NCOA1 (Whole Blood)	Wald ratio	1	0.380717	0.328656	0.246698	0.653667
multiple sclerosis || id:ieu-b-18	TRIM59 (Whole Blood)	Wald ratio	1	0.111993	0.114306	0.3272	0.737759
multiple sclerosis || id:ieu-b-18	SMIM24 (Whole Blood)	Wald ratio	1	-0.350742	0.203618	0.0849694	0.369783
multiple sclerosis || id:ieu-b-18	NDUFA11 (Whole Blood)	Wald ratio	1	0.168818	0.227171	0.457401	0.807972
multiple sclerosis || id:ieu-b-18	NSL1 (Whole Blood)	Wald ratio	1	-0.0176879	0.233047	0.9395	0.983801
multiple sclerosis || id:ieu-b-18	MAPK13 (Whole Blood)	Wald ratio	1	0.122647	0.153206	0.4234	0.793811
multiple sclerosis || id:ieu-b-18	GDI2 (Whole Blood)	Wald ratio	1	0.297214	0.292456	0.309502	0.722945
multiple sclerosis || id:ieu-b-18	PAPSS1 (Whole Blood)	MR Egger	3	-0.0339431	0.0565962	0.656079	0.89708
multiple sclerosis || id:ieu-b-18	PAPSS1 (Whole Blood)	Weighted median	3	-0.0298891	0.0316767	0.345392	0.749311
multiple sclerosis || id:ieu-b-18	PAPSS1 (Whole Blood)	Inverse variance weighted	3	-0.0290286	0.0297255	0.32879	0.738119
multiple sclerosis || id:ieu-b-18	PAPSS1 (Whole Blood)	Simple mode	3	-0.0312472	0.0493328	0.591247	0.873968
multiple sclerosis || id:ieu-b-18	PAPSS1 (Whole Blood)	Weighted mode	3	-0.0304234	0.0304751	0.423303	0.793811
multiple sclerosis || id:ieu-b-18	PSMD3 (Whole Blood)	Wald ratio	1	0.278258	0.21155	0.1884	0.564474
multiple sclerosis || id:ieu-b-18	TSR3 (Whole Blood)	Wald ratio	1	0.629613	0.330386	0.0566904	0.280392
multiple sclerosis || id:ieu-b-18	ERCC1 (Whole Blood)	Wald ratio	1	-0.0603287	0.196558	0.7589	0.933455
multiple sclerosis || id:ieu-b-18	ZNF562 (Whole Blood)	Wald ratio	1	0.169388	0.135599	0.211599	0.603692
multiple sclerosis || id:ieu-b-18	RUVBL2 (Whole Blood)	Wald ratio	1	-0.135107	0.152901	0.3769	0.765866
multiple sclerosis || id:ieu-b-18	RGPD8 (Whole Blood)	Wald ratio	1	-0.0435843	0.201077	0.8284	0.953915
multiple sclerosis || id:ieu-b-18	LRFN4 (Whole Blood)	Wald ratio	1	0.0577524	0.0458182	0.2075	0.59757
multiple sclerosis || id:ieu-b-18	FCGR3A (Whole Blood)	Wald ratio	1	0.217849	0.313772	0.4875	0.826989
multiple sclerosis || id:ieu-b-18	PXT1 (Whole Blood)	Wald ratio	1	0.279981	0.109158	0.01032	0.0957056
multiple sclerosis || id:ieu-b-18	KCTD20 (Whole Blood)	Wald ratio	1	0.0673785	0.112577	0.5495	0.85667
multiple sclerosis || id:ieu-b-18	CALM3 (Whole Blood)	Wald ratio	1	0.422354	0.183775	0.0215498	0.156578
multiple sclerosis || id:ieu-b-18	RILPL1 (Whole Blood)	Wald ratio	1	0.0383509	0.118542	0.7463	0.931679
multiple sclerosis || id:ieu-b-18	SLC16A5 (Whole Blood)	Wald ratio	1	-0.0285107	0.186967	0.8788	0.971717
multiple sclerosis || id:ieu-b-18	MPZ (Whole Blood)	Wald ratio	1	0.400407	0.142661	0.0050051	0.0604492
multiple sclerosis || id:ieu-b-18	BLOC1S5 (Whole Blood)	Inverse variance weighted	2	-0.111623	0.0745389	0.134261	0.479138
multiple sclerosis || id:ieu-b-18	PRKCQ (Whole Blood)	Wald ratio	1	-0.196989	0.298572	0.5094	0.845124
multiple sclerosis || id:ieu-b-18	SFTPD (Whole Blood)	Wald ratio	1	0.0251822	0.0756118	0.7391	0.930534
multiple sclerosis || id:ieu-b-18	EPB41L2 (Whole Blood)	Wald ratio	1	0.278628	0.138366	0.04404	0.247762
multiple sclerosis || id:ieu-b-18	UBE4A (Whole Blood)	Wald ratio	1	-0.363755	0.167642	0.0300199	0.19514
multiple sclerosis || id:ieu-b-18	RAD9B (Whole Blood)	Wald ratio	1	0.118544	0.0451631	0.00867	0.0873361
multiple sclerosis || id:ieu-b-18	CD1A (Whole Blood)	Wald ratio	1	0.0619709	0.0824536	0.4523	0.804433
multiple sclerosis || id:ieu-b-18	C11orf68 (Whole Blood)	Wald ratio	1	0.443052	0.28265	0.117	0.44716
multiple sclerosis || id:ieu-b-18	SRSF3 (Whole Blood)	Wald ratio	1	-0.991607	0.240845	3.83499e-05	0.00127126
multiple sclerosis || id:ieu-b-18	FAU (Whole Blood)	Wald ratio	1	-0.55611	0.27228	0.0411099	0.238101
multiple sclerosis || id:ieu-b-18	TEAD2 (Whole Blood)	Inverse variance weighted	2	-0.0138786	0.103759	0.893593	0.976259
multiple sclerosis || id:ieu-b-18	VAT1 (Whole Blood)	Wald ratio	1	-0.0887635	0.169545	0.6006	0.878845
multiple sclerosis || id:ieu-b-18	CLEC2L (Whole Blood)	Inverse variance weighted	2	0.0166554	0.0838611	0.84257	0.958096
multiple sclerosis || id:ieu-b-18	DRAXIN (Whole Blood)	Wald ratio	1	0.0135662	0.0658589	0.8368	0.95722
multiple sclerosis || id:ieu-b-18	IL10RB (Whole Blood)	Wald ratio	1	-0.205534	0.253451	0.417399	0.7899
multiple sclerosis || id:ieu-b-18	MFNG (Whole Blood)	Wald ratio	1	0.0548644	0.10004	0.5834	0.873016
multiple sclerosis || id:ieu-b-18	PRKAR2B (Whole Blood)	Wald ratio	1	-0.0798684	0.180817	0.658699	0.89786
multiple sclerosis || id:ieu-b-18	GTPBP8 (Whole Blood)	Inverse variance weighted	2	0.0808507	0.105168	0.442027	0.798205
multiple sclerosis || id:ieu-b-18	CHD4 (Whole Blood)	Wald ratio	1	0.00173598	0.266366	0.9948	0.996379
multiple sclerosis || id:ieu-b-18	HBZ (Whole Blood)	Wald ratio	1	-0.071424	0.0635827	0.2613	0.663037
multiple sclerosis || id:ieu-b-18	EPDR1 (Whole Blood)	Wald ratio	1	-0.011747	0.0504272	0.8158	0.949974
multiple sclerosis || id:ieu-b-18	CKB (Whole Blood)	Wald ratio	1	0.304088	0.101172	0.00265004	0.0365378
multiple sclerosis || id:ieu-b-18	CEP68 (Whole Blood)	Wald ratio	1	-0.0420373	0.0443588	0.3433	0.748916
multiple sclerosis || id:ieu-b-18	PRXL2B (Whole Blood)	Wald ratio	1	0.398595	0.0684788	5.86018e-09	7.60846e-07
multiple sclerosis || id:ieu-b-18	TBCK (Whole Blood)	Wald ratio	1	0.608569	0.766966	0.427501	0.794379
multiple sclerosis || id:ieu-b-18	TRIM37 (Whole Blood)	Wald ratio	1	-0.01395	0.0260572	0.5924	0.87431
multiple sclerosis || id:ieu-b-18	MCOLN1 (Whole Blood)	Wald ratio	1	-0.278082	0.187811	0.1387	0.483432
multiple sclerosis || id:ieu-b-18	GSDMA (Whole Blood)	Wald ratio	1	0.0206161	0.0244231	0.3986	0.777246
multiple sclerosis || id:ieu-b-18	TRIOBP (Whole Blood)	Wald ratio	1	0.116489	0.0861257	0.1762	0.549972
multiple sclerosis || id:ieu-b-18	COPA (Whole Blood)	Wald ratio	1	0.220561	0.0581639	0.0001494	0.0034741
multiple sclerosis || id:ieu-b-18	PRKCSH (Whole Blood)	Wald ratio	1	-0.296503	0.177106	0.0940997	0.391998
multiple sclerosis || id:ieu-b-18	LGALS2 (Whole Blood)	Wald ratio	1	0.0287287	0.0975179	0.7683	0.935264
multiple sclerosis || id:ieu-b-18	ABCB9 (Whole Blood)	Wald ratio	1	0.611457	0.11902	2.78495e-07	1.8079e-05
multiple sclerosis || id:ieu-b-18	IFNLR1 (Whole Blood)	Wald ratio	1	0.0161033	0.176489	0.9273	0.97948
multiple sclerosis || id:ieu-b-18	HOXA2 (Whole Blood)	Wald ratio	1	-0.0453941	0.036642	0.215399	0.606857
multiple sclerosis || id:ieu-b-18	SMC4 (Whole Blood)	Wald ratio	1	0.067661	0.16935	0.6895	0.905574
multiple sclerosis || id:ieu-b-18	ANTKMT (Whole Blood)	Wald ratio	1	-0.184486	0.163992	0.2606	0.663037
multiple sclerosis || id:ieu-b-18	AP2A2 (Whole Blood)	Wald ratio	1	-0.101569	0.170259	0.550803	0.85667
multiple sclerosis || id:ieu-b-18	BRAT1 (Whole Blood)	MR Egger	3	0.919533	0.538168	0.337098	0.743907
multiple sclerosis || id:ieu-b-18	BRAT1 (Whole Blood)	Weighted median	3	-0.0137672	0.0997707	0.89025	0.974708
multiple sclerosis || id:ieu-b-18	BRAT1 (Whole Blood)	Inverse variance weighted	3	0.0394321	0.102669	0.700926	0.913079
multiple sclerosis || id:ieu-b-18	BRAT1 (Whole Blood)	Simple mode	3	0.00293929	0.191701	0.989159	0.996379
multiple sclerosis || id:ieu-b-18	BRAT1 (Whole Blood)	Weighted mode	3	-0.0403496	0.0978909	0.720181	0.919707
multiple sclerosis || id:ieu-b-18	VPS28 (Whole Blood)	Wald ratio	1	0.0247659	0.121589	0.8386	0.957383
multiple sclerosis || id:ieu-b-18	PLCH2 (Whole Blood)	Inverse variance weighted	2	-0.103584	0.100356	0.301993	0.715054
multiple sclerosis || id:ieu-b-18	COX7A2L (Whole Blood)	Wald ratio	1	-0.1602	0.228581	0.483399	0.824197
multiple sclerosis || id:ieu-b-18	GNG2 (Whole Blood)	Wald ratio	1	0.739615	0.164457	6.88138e-06	0.000297811
multiple sclerosis || id:ieu-b-18	HHEX (Whole Blood)	Wald ratio	1	-1.20692	0.557072	0.0302703	0.195689
multiple sclerosis || id:ieu-b-18	JCAD (Whole Blood)	Wald ratio	1	0.000588472	0.117383	0.996	0.99664
multiple sclerosis || id:ieu-b-18	SPATC1 (Whole Blood)	Wald ratio	1	-0.335949	0.110662	0.00239893	0.0339776
multiple sclerosis || id:ieu-b-18	COL23A1 (Whole Blood)	Inverse variance weighted	2	-0.0541981	0.0402841	0.178496	0.553979
multiple sclerosis || id:ieu-b-18	PFKFB3 (Whole Blood)	Inverse variance weighted	2	-0.521437	0.723798	0.471267	0.819458
multiple sclerosis || id:ieu-b-18	GALNT14 (Whole Blood)	Wald ratio	1	0.125888	0.156108	0.420002	0.7899
multiple sclerosis || id:ieu-b-18	PITHD1 (Whole Blood)	Wald ratio	1	-0.368338	0.164773	0.0253897	0.17405
multiple sclerosis || id:ieu-b-18	LRRC61 (Whole Blood)	Wald ratio	1	0.0242065	0.047457	0.61	0.881999
multiple sclerosis || id:ieu-b-18	ATP6V0E2 (Whole Blood)	Wald ratio	1	0.108296	0.078441	0.1674	0.539532
multiple sclerosis || id:ieu-b-18	TFG (Whole Blood)	Wald ratio	1	0.0638623	0.0660355	0.333499	0.740158
multiple sclerosis || id:ieu-b-18	CASQ1 (Whole Blood)	Wald ratio	1	0.0472542	0.0276081	0.0869698	0.374475
multiple sclerosis || id:ieu-b-18	SRD5A1 (Whole Blood)	Wald ratio	1	-0.00131717	0.0464961	0.9774	0.993988
multiple sclerosis || id:ieu-b-18	FDXR (Whole Blood)	Wald ratio	1	-0.14475	0.126017	0.2507	0.656454
multiple sclerosis || id:ieu-b-18	PRR11 (Whole Blood)	Wald ratio	1	-0.107097	0.123985	0.387699	0.769115
multiple sclerosis || id:ieu-b-18	GPRIN1 (Whole Blood)	Wald ratio	1	-0.0395743	0.0786178	0.6147	0.882199
multiple sclerosis || id:ieu-b-18	BTBD10 (Whole Blood)	Wald ratio	1	-0.0149366	0.174791	0.9319	0.982171
multiple sclerosis || id:ieu-b-18	KLRC3 (Whole Blood)	Wald ratio	1	0.271526	0.143808	0.0590104	0.287307
multiple sclerosis || id:ieu-b-18	RPS2 (Whole Blood)	Wald ratio	1	0.276877	0.15485	0.0737696	0.334108
multiple sclerosis || id:ieu-b-18	PHC3 (Whole Blood)	Wald ratio	1	0.225658	0.180962	0.212401	0.603692
multiple sclerosis || id:ieu-b-18	DYNLT1 (Whole Blood)	Wald ratio	1	-0.34535	0.133419	0.00964079	0.0927182
multiple sclerosis || id:ieu-b-18	FAM216A (Whole Blood)	Wald ratio	1	-0.0551598	0.0604988	0.3619	0.755818
multiple sclerosis || id:ieu-b-18	LIG1 (Whole Blood)	Wald ratio	1	-0.14379	0.223825	0.5206	0.845124
multiple sclerosis || id:ieu-b-18	MICALL2 (Whole Blood)	Wald ratio	1	-0.0646016	0.0607375	0.287501	0.694621
multiple sclerosis || id:ieu-b-18	CCDC180 (Whole Blood)	Wald ratio	1	0.186004	0.123199	0.131099	0.471353
multiple sclerosis || id:ieu-b-18	CYP4F12 (Whole Blood)	Inverse variance weighted	2	0.0142621	0.031436	0.650055	0.894686
multiple sclerosis || id:ieu-b-18	CCDC62 (Whole Blood)	Wald ratio	1	-0.0146307	0.145493	0.9199	0.978891
multiple sclerosis || id:ieu-b-18	TRIM13 (Whole Blood)	Wald ratio	1	0.0327499	0.0641526	0.609701	0.881999
multiple sclerosis || id:ieu-b-18	CCDC136 (Whole Blood)	Wald ratio	1	-0.0343535	0.125149	0.7837	0.94359
multiple sclerosis || id:ieu-b-18	CCDC18 (Whole Blood)	Wald ratio	1	-0.0319014	0.148674	0.8301	0.955037
multiple sclerosis || id:ieu-b-18	GPR137 (Whole Blood)	Wald ratio	1	-0.0197012	0.23434	0.933	0.982171
multiple sclerosis || id:ieu-b-18	HRAS (Whole Blood)	Wald ratio	1	0.0703532	0.139448	0.613901	0.882199
multiple sclerosis || id:ieu-b-18	VANGL1 (Whole Blood)	Wald ratio	1	-0.0808966	0.170064	0.634299	0.889504
multiple sclerosis || id:ieu-b-18	CENATAC (Whole Blood)	Wald ratio	1	-0.380365	0.147617	0.00997494	0.0936202
multiple sclerosis || id:ieu-b-18	HCAR2 (Whole Blood)	Wald ratio	1	-0.263239	0.246929	0.2864	0.694621
multiple sclerosis || id:ieu-b-18	DUSP18 (Whole Blood)	Wald ratio	1	-0.0254942	0.0657029	0.698	0.912318
multiple sclerosis || id:ieu-b-18	PPA2 (Whole Blood)	Wald ratio	1	0.180295	0.0899549	0.0450395	0.247956
multiple sclerosis || id:ieu-b-18	CLCN6 (Whole Blood)	Inverse variance weighted	2	-0.0406701	0.114111	0.721534	0.919843
multiple sclerosis || id:ieu-b-18	EEF1AKMT3 (Whole Blood)	Wald ratio	1	-0.161589	0.0251286	1.27208e-10	2.2021e-08
multiple sclerosis || id:ieu-b-18	NPHP4 (Whole Blood)	MR Egger	3	0.467367	0.525011	0.536938	0.851016
multiple sclerosis || id:ieu-b-18	NPHP4 (Whole Blood)	Weighted median	3	0.0275198	0.0593279	0.642748	0.893268
multiple sclerosis || id:ieu-b-18	NPHP4 (Whole Blood)	Inverse variance weighted	3	0.0364831	0.0881683	0.679028	0.905574
multiple sclerosis || id:ieu-b-18	NPHP4 (Whole Blood)	Simple mode	3	-0.00784136	0.0926024	0.940231	0.983801
multiple sclerosis || id:ieu-b-18	NPHP4 (Whole Blood)	Weighted mode	3	0.0267793	0.0685362	0.733688	0.92783
multiple sclerosis || id:ieu-b-18	CMSS1 (Whole Blood)	Wald ratio	1	0.0411126	0.101794	0.686299	0.905574
multiple sclerosis || id:ieu-b-18	KLRD1 (Whole Blood)	Wald ratio	1	0.0520663	0.217609	0.810899	0.949974
multiple sclerosis || id:ieu-b-18	OSER1 (Whole Blood)	Wald ratio	1	0.0595011	0.0689706	0.388301	0.769115
multiple sclerosis || id:ieu-b-18	BLM (Whole Blood)	Wald ratio	1	0.0793904	0.0355438	0.0255099	0.17405
multiple sclerosis || id:ieu-b-18	ATG4D (Whole Blood)	Wald ratio	1	-0.156365	0.124298	0.208399	0.597947
multiple sclerosis || id:ieu-b-18	PCBD2 (Whole Blood)	Wald ratio	1	-0.193659	0.120901	0.109199	0.425332
multiple sclerosis || id:ieu-b-18	TMCC3 (Whole Blood)	Wald ratio	1	-0.0359107	0.111546	0.7475	0.93243

## Sheet: Table S4
Table S4. Two-sample Mendelian randomization analysis between gene expression and multiple sclerosis in spleen
Outcome	Exposure	Method	Number of SNP	Beta	Standard Error	p-value	FDR
multiple sclerosis || id:ieu-b-18	CEP83 (Spleen)	Wald ratio	1	0.111322	0.0488837	0.0227698	0.175849
multiple sclerosis || id:ieu-b-18	KRT35 (Spleen)	Wald ratio	1	0.0445837	0.0342412	0.1929	0.546408
multiple sclerosis || id:ieu-b-18	MRPL51 (Spleen)	Wald ratio	1	0.199894	0.0950023	0.0353705	0.221195
multiple sclerosis || id:ieu-b-18	TP53RK (Spleen)	Wald ratio	1	-0.126734	0.0916883	0.166901	0.514344
multiple sclerosis || id:ieu-b-18	RPL9 (Spleen)	Wald ratio	1	-0.0245969	0.0238899	0.3032	0.673272
multiple sclerosis || id:ieu-b-18	ADAM11 (Spleen)	Wald ratio	1	-0.0118586	0.0449013	0.7917	0.936874
multiple sclerosis || id:ieu-b-18	RCOR1 (Spleen)	Wald ratio	1	-0.00314868	0.0878231	0.9714	0.984487
multiple sclerosis || id:ieu-b-18	EFNA3 (Spleen)	Wald ratio	1	-0.0713738	0.0611844	0.243398	0.604936
multiple sclerosis || id:ieu-b-18	DOCK9 (Spleen)	Wald ratio	1	-0.0110778	0.0301826	0.7136	0.925482
multiple sclerosis || id:ieu-b-18	ACBD4 (Spleen)	Wald ratio	1	0.0883666	0.0778927	0.256599	0.617186
multiple sclerosis || id:ieu-b-18	KLHL10 (Spleen)	Wald ratio	1	-0.0367798	0.039248	0.348701	0.721306
multiple sclerosis || id:ieu-b-18	UBP1 (Spleen)	Wald ratio	1	-0.0287797	0.0824982	0.727201	0.925482
multiple sclerosis || id:ieu-b-18	FUCA1 (Spleen)	Wald ratio	1	0.332093	0.105642	0.00166907	0.0240421
multiple sclerosis || id:ieu-b-18	VKORC1 (Spleen)	Wald ratio	1	0.276183	0.104729	0.00836104	0.0871451
multiple sclerosis || id:ieu-b-18	ATN1 (Spleen)	Wald ratio	1	0.0701175	0.0532718	0.1881	0.541897
multiple sclerosis || id:ieu-b-18	PDCD6IP (Spleen)	Wald ratio	1	-0.0239998	0.0886914	0.7867	0.936874
multiple sclerosis || id:ieu-b-18	UBE2D3 (Spleen)	Wald ratio	1	-0.420599	0.10954	0.000123202	0.00336054
multiple sclerosis || id:ieu-b-18	PLLP (Spleen)	Wald ratio	1	0.0308096	0.0354282	0.384501	0.748386
multiple sclerosis || id:ieu-b-18	ZDHHC24 (Spleen)	Wald ratio	1	0.0801153	0.0797504	0.315101	0.682541
multiple sclerosis || id:ieu-b-18	CD6 (Spleen)	Wald ratio	1	0.390731	0.0572227	8.59512e-12	5.50947e-09
multiple sclerosis || id:ieu-b-18	STAP2 (Spleen)	Wald ratio	1	0.0701463	0.0376462	0.0624197	0.306598
multiple sclerosis || id:ieu-b-18	FBH1 (Spleen)	Inverse variance weighted	2	-0.0130167	0.0684395	0.849158	0.95745
multiple sclerosis || id:ieu-b-18	ZFP41 (Spleen)	Wald ratio	1	0.112084	0.0580269	0.0534097	0.284221
multiple sclerosis || id:ieu-b-18	UNC13A (Spleen)	Wald ratio	1	-0.0156432	0.063066	0.8041	0.939278
multiple sclerosis || id:ieu-b-18	DNAI3 (Spleen)	Inverse variance weighted	2	0.0345256	0.0285762	0.226973	0.595139
multiple sclerosis || id:ieu-b-18	METRN (Spleen)	Wald ratio	1	-0.103612	0.0515261	0.0443401	0.25457
multiple sclerosis || id:ieu-b-18	SMTN (Spleen)	Wald ratio	1	-0.0494247	0.0779229	0.5259	0.836482
multiple sclerosis || id:ieu-b-18	DRAXIN (Spleen)	Wald ratio	1	0.00881409	0.0427892	0.8368	0.950628
multiple sclerosis || id:ieu-b-18	CDC7 (Spleen)	Wald ratio	1	-0.0134697	0.0664644	0.8394	0.950628
multiple sclerosis || id:ieu-b-18	MYBL2 (Spleen)	Wald ratio	1	0.0360124	0.0397045	0.364402	0.734533
multiple sclerosis || id:ieu-b-18	SHANK3 (Spleen)	Wald ratio	1	0.146388	0.0769492	0.0571199	0.295222
multiple sclerosis || id:ieu-b-18	KIAA0895 (Spleen)	Wald ratio	1	0.186457	0.121636	0.125299	0.444967
multiple sclerosis || id:ieu-b-18	PCNX3 (Spleen)	Wald ratio	1	0.484585	0.122948	8.10179e-05	0.00242244
multiple sclerosis || id:ieu-b-18	GDI2 (Spleen)	Wald ratio	1	0.0413364	0.238322	0.8623	0.964181
multiple sclerosis || id:ieu-b-18	HCLS1 (Spleen)	Wald ratio	1	-0.126651	0.133618	0.3432	0.716583
multiple sclerosis || id:ieu-b-18	BRWD1 (Spleen)	Wald ratio	1	0.172147	0.145329	0.2362	0.601907
multiple sclerosis || id:ieu-b-18	RAD9B (Spleen)	Wald ratio	1	0.0608195	0.0272683	0.02572	0.188417
multiple sclerosis || id:ieu-b-18	NHLH1 (Spleen)	Wald ratio	1	0.183959	0.112662	0.102501	0.406813
multiple sclerosis || id:ieu-b-18	LIN7B (Spleen)	Wald ratio	1	-0.00922809	0.0667842	0.8901	0.969486
multiple sclerosis || id:ieu-b-18	ZNF385C (Spleen)	Wald ratio	1	-0.123077	0.0690763	0.0747905	0.343661
multiple sclerosis || id:ieu-b-18	RECQL5 (Spleen)	Wald ratio	1	0.0174737	0.0881116	0.8428	0.952795
multiple sclerosis || id:ieu-b-18	CD9 (Spleen)	Wald ratio	1	0.177641	0.078512	0.0236603	0.17828
multiple sclerosis || id:ieu-b-18	SELENON (Spleen)	Wald ratio	1	0.124346	0.0997611	0.212602	0.572597
multiple sclerosis || id:ieu-b-18	FCGR2B (Spleen)	Wald ratio	1	-0.246824	0.153482	0.107801	0.414152
multiple sclerosis || id:ieu-b-18	RNF7 (Spleen)	Wald ratio	1	0.0964967	0.108091	0.372	0.740534
multiple sclerosis || id:ieu-b-18	FNBP4 (Spleen)	Wald ratio	1	0.108173	0.0812558	0.183101	0.534704
multiple sclerosis || id:ieu-b-18	MCOLN1 (Spleen)	Inverse variance weighted	2	-0.181462	0.0772978	0.0188964	0.15236
multiple sclerosis || id:ieu-b-18	PPP2R5A (Spleen)	Inverse variance weighted	2	-0.0161959	0.0662399	0.806841	0.940336
multiple sclerosis || id:ieu-b-18	ZNF121 (Spleen)	Inverse variance weighted	2	-0.0352656	0.0674767	0.601229	0.889015
multiple sclerosis || id:ieu-b-18	MRM2 (Spleen)	Wald ratio	1	-0.0165806	0.0690374	0.8102	0.942654
multiple sclerosis || id:ieu-b-18	SFMBT2 (Spleen)	Wald ratio	1	0.0782175	0.0795032	0.3252	0.691387
multiple sclerosis || id:ieu-b-18	ARL10 (Spleen)	Wald ratio	1	-0.000597549	0.164405	0.9971	0.9971
multiple sclerosis || id:ieu-b-18	PHETA1 (Spleen)	Wald ratio	1	-0.0853984	0.0841004	0.309899	0.678564
multiple sclerosis || id:ieu-b-18	EPDR1 (Spleen)	Wald ratio	1	0.0217841	0.0838838	0.7951	0.936874
multiple sclerosis || id:ieu-b-18	JPH2 (Spleen)	Wald ratio	1	0.0640064	0.0647635	0.323001	0.689553
multiple sclerosis || id:ieu-b-18	FAM162A (Spleen)	Wald ratio	1	-0.118622	0.0629174	0.0593803	0.300155
multiple sclerosis || id:ieu-b-18	CHRNA4 (Spleen)	Wald ratio	1	-0.0399	0.0395461	0.312999	0.681265
multiple sclerosis || id:ieu-b-18	ZEB1 (Spleen)	Wald ratio	1	-0.0272414	0.0729154	0.708699	0.925122
multiple sclerosis || id:ieu-b-18	IFNLR1 (Spleen)	Wald ratio	1	-0.00870186	0.0785594	0.9118	0.972793
multiple sclerosis || id:ieu-b-18	LRRC23 (Spleen)	Wald ratio	1	-0.0354463	0.0304506	0.2444	0.604936
multiple sclerosis || id:ieu-b-18	SUSD6 (Spleen)	Wald ratio	1	-0.0447315	0.0977706	0.647301	0.900667
multiple sclerosis || id:ieu-b-18	RBM43 (Spleen)	Wald ratio	1	-0.0228406	0.0488506	0.640099	0.900064
multiple sclerosis || id:ieu-b-18	PTGDR (Spleen)	Wald ratio	1	-0.0690088	0.0643179	0.283302	0.658686
multiple sclerosis || id:ieu-b-18	PARP15 (Spleen)	Wald ratio	1	0.178573	0.133524	0.181099	0.532498
multiple sclerosis || id:ieu-b-18	PDE4C (Spleen)	Wald ratio	1	0.142363	0.0662172	0.0315598	0.207486
multiple sclerosis || id:ieu-b-18	DBF4B (Spleen)	Wald ratio	1	0.0167346	0.0260993	0.5214	0.833461
multiple sclerosis || id:ieu-b-18	CD83 (Spleen)	Wald ratio	1	0.0679227	0.0637537	0.286698	0.658686
multiple sclerosis || id:ieu-b-18	LRRC61 (Spleen)	Wald ratio	1	0.0126698	0.0248391	0.61	0.893023
multiple sclerosis || id:ieu-b-18	SP110 (Spleen)	Inverse variance weighted	2	0.0118207	0.11117	0.915321	0.972793
multiple sclerosis || id:ieu-b-18	WFIKKN1 (Spleen)	Wald ratio	1	-0.0612487	0.0252428	0.0152501	0.134832
multiple sclerosis || id:ieu-b-18	RILPL1 (Spleen)	Wald ratio	1	-0.102452	0.0535563	0.0557501	0.290535
multiple sclerosis || id:ieu-b-18	MAP3K11 (Spleen)	Wald ratio	1	0.125892	0.0316723	7.04301e-05	0.00220223
multiple sclerosis || id:ieu-b-18	CORIN (Spleen)	Wald ratio	1	0.00472313	0.0369911	0.8984	0.969486
multiple sclerosis || id:ieu-b-18	PGAP6 (Spleen)	Wald ratio	1	-0.0730291	0.0328854	0.0263701	0.188863
multiple sclerosis || id:ieu-b-18	PROK2 (Spleen)	Wald ratio	1	0.0209319	0.0802019	0.7941	0.936874
multiple sclerosis || id:ieu-b-18	TEKT5 (Spleen)	Wald ratio	1	0.0107172	0.0323855	0.7407	0.925482
multiple sclerosis || id:ieu-b-18	PFN4 (Spleen)	Wald ratio	1	-0.0155474	0.0352864	0.659499	0.900667
multiple sclerosis || id:ieu-b-18	TRMT112 (Spleen)	Wald ratio	1	-0.0250946	0.0660046	0.703801	0.925122
multiple sclerosis || id:ieu-b-18	KRI1 (Spleen)	Wald ratio	1	0.0165874	0.0457113	0.7167	0.925482
multiple sclerosis || id:ieu-b-18	TRIM14 (Spleen)	Wald ratio	1	0.330747	0.0645093	2.94204e-07	1.57154e-05
multiple sclerosis || id:ieu-b-18	COX7A2L (Spleen)	Wald ratio	1	-0.0201968	0.0630971	0.7489	0.925482
multiple sclerosis || id:ieu-b-18	ST20 (Spleen)	Wald ratio	1	-0.0150481	0.0280552	0.591699	0.879891
multiple sclerosis || id:ieu-b-18	TBCK (Spleen)	Wald ratio	1	0.19143	0.135329	0.1572	0.495161
multiple sclerosis || id:ieu-b-18	DNAJC21 (Spleen)	Wald ratio	1	-0.0942726	0.0798407	0.237699	0.602233
multiple sclerosis || id:ieu-b-18	SNHG28 (Spleen)	Wald ratio	1	0.0530464	0.0743238	0.475401	0.811369
multiple sclerosis || id:ieu-b-18	TMEM204 (Spleen)	Wald ratio	1	0.0463862	0.0537345	0.388001	0.748858
multiple sclerosis || id:ieu-b-18	ARL11 (Spleen)	Wald ratio	1	-0.110213	0.0557273	0.0479597	0.267323
multiple sclerosis || id:ieu-b-18	RNASEH2B (Spleen)	Wald ratio	1	0.0353775	0.0363628	0.3306	0.698237
multiple sclerosis || id:ieu-b-18	PRIM1 (Spleen)	Wald ratio	1	-0.448081	0.138756	0.00124101	0.0189402
multiple sclerosis || id:ieu-b-18	ZNF223 (Spleen)	Inverse variance weighted	2	0.00849592	0.0336163	0.800475	0.938532
multiple sclerosis || id:ieu-b-18	RPL18A (Spleen)	Wald ratio	1	-0.093501	0.138013	0.4981	0.826011
multiple sclerosis || id:ieu-b-18	PTPRT (Spleen)	Wald ratio	1	-0.00174049	0.0459728	0.9698	0.984487
multiple sclerosis || id:ieu-b-18	NUBP2 (Spleen)	Wald ratio	1	0.0150152	0.102736	0.8838	0.966582
multiple sclerosis || id:ieu-b-18	JARID2 (Spleen)	Wald ratio	1	0.0539279	0.071784	0.4525	0.796811
multiple sclerosis || id:ieu-b-18	BRPF3 (Spleen)	Wald ratio	1	0.0460789	0.046701	0.3238	0.689553
multiple sclerosis || id:ieu-b-18	TRAPPC4 (Spleen)	Wald ratio	1	-0.0226777	0.0246255	0.3571	0.727825
multiple sclerosis || id:ieu-b-18	NR1H2 (Spleen)	Wald ratio	1	0.0667497	0.103358	0.5184	0.8297
multiple sclerosis || id:ieu-b-18	PSMD13 (Spleen)	Wald ratio	1	-0.0202814	0.0642078	0.7521	0.925482
multiple sclerosis || id:ieu-b-18	DDX46 (Spleen)	Wald ratio	1	0.047838	0.0781401	0.5404	0.8463
multiple sclerosis || id:ieu-b-18	EMP2 (Spleen)	Wald ratio	1	0.0107851	0.0623637	0.8627	0.964181
multiple sclerosis || id:ieu-b-18	RASGRF1 (Spleen)	Wald ratio	1	-0.0492422	0.04759	0.300801	0.67305
multiple sclerosis || id:ieu-b-18	OVOL1 (Spleen)	Wald ratio	1	-0.031284	0.0367406	0.394501	0.750372
multiple sclerosis || id:ieu-b-18	ARHGAP24 (Spleen)	Wald ratio	1	0.103936	0.0378286	0.00600393	0.0663538
multiple sclerosis || id:ieu-b-18	CCDC153 (Spleen)	Wald ratio	1	-0.0776237	0.0458902	0.0907398	0.384686
multiple sclerosis || id:ieu-b-18	TULP2 (Spleen)	Wald ratio	1	-0.0312135	0.0467233	0.504101	0.8297
multiple sclerosis || id:ieu-b-18	PRKACB (Spleen)	Wald ratio	1	-0.00899379	0.1209	0.9407	0.979638
multiple sclerosis || id:ieu-b-18	OXER1 (Spleen)	Wald ratio	1	-0.0152304	0.0717082	0.8318	0.94811
multiple sclerosis || id:ieu-b-18	PLCG1 (Spleen)	Wald ratio	1	0.330467	0.0988306	0.000826474	0.0135838
multiple sclerosis || id:ieu-b-18	APBA3 (Spleen)	Inverse variance weighted	2	-0.0943656	0.105164	0.369551	0.739103
multiple sclerosis || id:ieu-b-18	MS4A6A (Spleen)	Wald ratio	1	-0.0043047	0.096719	0.9645	0.984487
multiple sclerosis || id:ieu-b-18	CHST12 (Spleen)	Wald ratio	1	0.11825	0.0579313	0.0412299	0.244646
multiple sclerosis || id:ieu-b-18	TBKBP1 (Spleen)	Wald ratio	1	0.219985	0.039067	1.7919e-08	1.56478e-06
multiple sclerosis || id:ieu-b-18	N4BP2 (Spleen)	Wald ratio	1	-0.151216	0.0950419	0.1116	0.423286
multiple sclerosis || id:ieu-b-18	KMT5A (Spleen)	Wald ratio	1	-0.34145	0.066463	2.78495e-07	1.55231e-05
multiple sclerosis || id:ieu-b-18	ALDH8A1 (Spleen)	Wald ratio	1	-0.0151848	0.0184225	0.409798	0.75592
multiple sclerosis || id:ieu-b-18	PRPSAP1 (Spleen)	Wald ratio	1	-0.0806514	0.0332817	0.0153804	0.134958
multiple sclerosis || id:ieu-b-18	PNMA8B (Spleen)	Wald ratio	1	0.00963227	0.0310243	0.7562	0.925482
multiple sclerosis || id:ieu-b-18	IFT27 (Spleen)	Wald ratio	1	0.0236354	0.0424303	0.577499	0.871005
multiple sclerosis || id:ieu-b-18	FAM193B (Spleen)	Inverse variance weighted	2	0.0955276	0.0914547	0.296239	0.672878
multiple sclerosis || id:ieu-b-18	ANO9 (Spleen)	Wald ratio	1	-0.182662	0.0655337	0.00531501	0.0628064
multiple sclerosis || id:ieu-b-18	RFPL2 (Spleen)	Inverse variance weighted	2	-0.0165938	0.0345235	0.630763	0.896495
multiple sclerosis || id:ieu-b-18	TNPO3 (Spleen)	Wald ratio	1	-0.0889542	0.0828729	0.2831	0.658686
multiple sclerosis || id:ieu-b-18	MRPL11 (Spleen)	Wald ratio	1	-0.127517	0.138153	0.356	0.727825
multiple sclerosis || id:ieu-b-18	POLR1G (Spleen)	Wald ratio	1	-0.00781601	0.058715	0.8941	0.969486
multiple sclerosis || id:ieu-b-18	NFU1 (Spleen)	Wald ratio	1	-0.104201	0.0653272	0.1107	0.422084
multiple sclerosis || id:ieu-b-18	PPA2 (Spleen)	Wald ratio	1	0.258942	0.0680777	0.000142599	0.00358456
multiple sclerosis || id:ieu-b-18	PLVAP (Spleen)	Wald ratio	1	0.0215945	0.0533237	0.685499	0.917727
multiple sclerosis || id:ieu-b-18	UNK (Spleen)	Wald ratio	1	-0.146811	0.112552	0.1921	0.546408
multiple sclerosis || id:ieu-b-18	RASIP1 (Spleen)	Wald ratio	1	0.0242577	0.118425	0.8377	0.950628
multiple sclerosis || id:ieu-b-18	MFN2 (Spleen)	Wald ratio	1	-0.110295	0.0400966	0.00594606	0.0662856
multiple sclerosis || id:ieu-b-18	TRIM45 (Spleen)	Wald ratio	1	-0.103067	0.0508805	0.0427998	0.250545
multiple sclerosis || id:ieu-b-18	APOBEC3A_B (Spleen)	Wald ratio	1	-0.171189	0.15055	0.2555	0.617142
multiple sclerosis || id:ieu-b-18	USE1 (Spleen)	Wald ratio	1	-0.0582961	0.0478805	0.223402	0.589141
multiple sclerosis || id:ieu-b-18	HBA2 (Spleen)	Wald ratio	1	0.211652	0.0737983	0.00413099	0.0519209
multiple sclerosis || id:ieu-b-18	WARS2 (Spleen)	Wald ratio	1	0.0174325	0.0225556	0.439601	0.781648
multiple sclerosis || id:ieu-b-18	ZC3H6 (Spleen)	Wald ratio	1	0.807174	0.566222	0.154	0.487476
multiple sclerosis || id:ieu-b-18	IZUMO1 (Spleen)	Wald ratio	1	-0.0106742	0.0319991	0.738699	0.925482
multiple sclerosis || id:ieu-b-18	COA8 (Spleen)	Wald ratio	1	-0.0299202	0.0637254	0.6387	0.899795
multiple sclerosis || id:ieu-b-18	HEBP2 (Spleen)	Wald ratio	1	0.0104719	0.0374034	0.7795	0.934662
multiple sclerosis || id:ieu-b-18	MAPT (Spleen)	Wald ratio	1	-0.0985639	0.0382956	0.0100598	0.0977015
multiple sclerosis || id:ieu-b-18	UBE2L3 (Spleen)	Wald ratio	1	-0.275525	0.147485	0.0617398	0.3056
multiple sclerosis || id:ieu-b-18	KIAA0408 (Spleen)	Wald ratio	1	-0.164726	0.055133	0.00281002	0.0375255
multiple sclerosis || id:ieu-b-18	IL1A (Spleen)	Wald ratio	1	-0.00155399	0.0486154	0.9745	0.985259
multiple sclerosis || id:ieu-b-18	NPNT (Spleen)	Wald ratio	1	0.0046086	0.0590581	0.9378	0.979638
multiple sclerosis || id:ieu-b-18	KLHL11 (Spleen)	Wald ratio	1	-0.297868	0.176194	0.0909202	0.384686
multiple sclerosis || id:ieu-b-18	PPP1R16A (Spleen)	Wald ratio	1	-0.00738959	0.0484996	0.8789	0.966582
multiple sclerosis || id:ieu-b-18	TOMM40L (Spleen)	Wald ratio	1	0.0107965	0.0685214	0.8748	0.965972
multiple sclerosis || id:ieu-b-18	TBXA2R (Spleen)	Wald ratio	1	0.04308	0.0505085	0.3937	0.749961
multiple sclerosis || id:ieu-b-18	IL10RB (Spleen)	Wald ratio	1	-0.0181108	0.0570977	0.7511	0.925482
multiple sclerosis || id:ieu-b-18	MTHFS (Spleen)	Wald ratio	1	-0.00681119	0.0330864	0.8369	0.950628
multiple sclerosis || id:ieu-b-18	SLC35E1 (Spleen)	Wald ratio	1	0.242522	0.0738963	0.00103101	0.0161189
multiple sclerosis || id:ieu-b-18	GGA3 (Spleen)	Wald ratio	1	0.20145	0.072314	0.00534001	0.0628064
multiple sclerosis || id:ieu-b-18	NEPRO (Spleen)	Wald ratio	1	0.0982242	0.0919471	0.285399	0.658686
multiple sclerosis || id:ieu-b-18	EFTUD2 (Spleen)	Wald ratio	1	0.0884162	0.111767	0.428899	0.771182
multiple sclerosis || id:ieu-b-18	MESP1 (Spleen)	Wald ratio	1	0.00434267	0.0534952	0.9353	0.979638
multiple sclerosis || id:ieu-b-18	SUMO2 (Spleen)	Wald ratio	1	-0.10156	0.0779824	0.192799	0.546408
multiple sclerosis || id:ieu-b-18	SLC1A5 (Spleen)	Wald ratio	1	0.0129546	0.0736617	0.860399	0.964181
multiple sclerosis || id:ieu-b-18	TEC (Spleen)	Wald ratio	1	-0.0924746	0.0569466	0.1044	0.406813
multiple sclerosis || id:ieu-b-18	BST2 (Spleen)	Wald ratio	1	0.0473314	0.100718	0.638399	0.899795
multiple sclerosis || id:ieu-b-18	BATF (Spleen)	Wald ratio	1	0.212651	0.0996643	0.0328695	0.212822
multiple sclerosis || id:ieu-b-18	PRC1 (Spleen)	Wald ratio	1	0.349119	0.144983	0.0160399	0.137088
multiple sclerosis || id:ieu-b-18	WDR24 (Spleen)	Wald ratio	1	-0.094374	0.0589842	0.109601	0.419429
multiple sclerosis || id:ieu-b-18	EMC8 (Spleen)	Wald ratio	1	-0.140905	0.0904559	0.119299	0.439485
multiple sclerosis || id:ieu-b-18	FGFBP3 (Spleen)	Wald ratio	1	0.0371372	0.0600668	0.5364	0.842326
multiple sclerosis || id:ieu-b-18	KLRC4-KLRK1 (Spleen)	Wald ratio	1	0.0498559	0.0671782	0.458001	0.7992
multiple sclerosis || id:ieu-b-18	SLC26A10 (Spleen)	Wald ratio	1	-0.394281	0.0643118	8.74523e-10	1.01922e-07
multiple sclerosis || id:ieu-b-18	PPFIA3 (Spleen)	Wald ratio	1	-0.0274578	0.0230814	0.234202	0.600748
multiple sclerosis || id:ieu-b-18	DDX55 (Spleen)	Wald ratio	1	0.0222701	0.0454185	0.623899	0.895676
multiple sclerosis || id:ieu-b-18	NME8 (Spleen)	Wald ratio	1	0.00625381	0.0597927	0.9167	0.972793
multiple sclerosis || id:ieu-b-18	NMT1 (Spleen)	Wald ratio	1	-0.0238471	0.0667759	0.721001	0.925482
multiple sclerosis || id:ieu-b-18	PACS1 (Spleen)	Wald ratio	1	-0.083597	0.0744037	0.2612	0.623572
multiple sclerosis || id:ieu-b-18	CCDC151 (Spleen)	Wald ratio	1	-0.0156607	0.0991526	0.874499	0.965972
multiple sclerosis || id:ieu-b-18	PTPRJ (Spleen)	Wald ratio	1	0.150201	0.0810421	0.06383	0.309963
multiple sclerosis || id:ieu-b-18	DISP3 (Spleen)	Wald ratio	1	-0.0212573	0.0484887	0.661098	0.900667
multiple sclerosis || id:ieu-b-18	TMEM217 (Spleen)	Wald ratio	1	-0.0465712	0.0446929	0.297399	0.672878
multiple sclerosis || id:ieu-b-18	GSDMA (Spleen)	Inverse variance weighted	2	0.0293355	0.0220919	0.184217	0.536742
multiple sclerosis || id:ieu-b-18	NRBF2 (Spleen)	Wald ratio	1	0.0840687	0.0910239	0.3557	0.727825
multiple sclerosis || id:ieu-b-18	C8orf31 (Spleen)	Wald ratio	1	0.0407965	0.0397388	0.3046	0.673272
multiple sclerosis || id:ieu-b-18	BOLA2 (Spleen)	Wald ratio	1	-0.170166	0.0420554	5.20506e-05	0.001711
multiple sclerosis || id:ieu-b-18	TCEA2 (Spleen)	Wald ratio	1	0.064622	0.117769	0.583199	0.87511
multiple sclerosis || id:ieu-b-18	DTNBP1 (Spleen)	Wald ratio	1	0.0578601	0.11125	0.603	0.889629
multiple sclerosis || id:ieu-b-18	EPHB2 (Spleen)	Wald ratio	1	0.0442279	0.0609832	0.4683	0.808022
multiple sclerosis || id:ieu-b-18	LOC105369632 (Spleen)	Wald ratio	1	-0.0389173	0.0334325	0.2444	0.604936
multiple sclerosis || id:ieu-b-18	TMEM216 (Spleen)	Inverse variance weighted	2	0.117318	0.0679182	0.084107	0.370533
multiple sclerosis || id:ieu-b-18	PGPEP1 (Spleen)	Inverse variance weighted	2	0.0599786	0.0441368	0.17417	0.525378
multiple sclerosis || id:ieu-b-18	STPG1 (Spleen)	Wald ratio	1	-0.0749379	0.0510212	0.141898	0.466682
multiple sclerosis || id:ieu-b-18	MMEL1 (Spleen)	Inverse variance weighted	2	0.161733	0.0390928	3.51616e-05	0.00125777
multiple sclerosis || id:ieu-b-18	XRCC3 (Spleen)	Wald ratio	1	0.00618345	0.042529	0.8844	0.966582
multiple sclerosis || id:ieu-b-18	PACC1 (Spleen)	Wald ratio	1	-0.0602151	0.0616747	0.3289	0.696641
multiple sclerosis || id:ieu-b-18	PIGM (Spleen)	Wald ratio	1	-0.0106512	0.034555	0.757901	0.925482
multiple sclerosis || id:ieu-b-18	COL23A1 (Spleen)	Wald ratio	1	-0.0173543	0.0431869	0.6878	0.917727
multiple sclerosis || id:ieu-b-18	KRT10 (Spleen)	Wald ratio	1	-0.0143385	0.0573578	0.8026	0.939042
multiple sclerosis || id:ieu-b-18	BCAS4 (Spleen)	Wald ratio	1	0.00194923	0.130689	0.9881	0.992746
multiple sclerosis || id:ieu-b-18	KANSL1 (Spleen)	Wald ratio	1	0.0807781	0.031227	0.00968703	0.0970216
multiple sclerosis || id:ieu-b-18	KIAA0513 (Spleen)	Wald ratio	1	0.0359493	0.0510138	0.480999	0.811369
multiple sclerosis || id:ieu-b-18	SP140L (Spleen)	Wald ratio	1	-0.00223449	0.0410597	0.9566	0.982661
multiple sclerosis || id:ieu-b-18	R3HDM2 (Spleen)	Wald ratio	1	-0.194221	0.318269	0.541702	0.8463
multiple sclerosis || id:ieu-b-18	RAC2 (Spleen)	Wald ratio	1	0.112682	0.145607	0.439001	0.781648
multiple sclerosis || id:ieu-b-18	MRGBP (Spleen)	Inverse variance weighted	2	0.048969	0.0831545	0.555934	0.855436
multiple sclerosis || id:ieu-b-18	TUBGCP6 (Spleen)	Wald ratio	1	-0.0817148	0.114	0.473501	0.811369
multiple sclerosis || id:ieu-b-18	PPIL2 (Spleen)	Wald ratio	1	-0.105471	0.040889	0.00989587	0.0977015
multiple sclerosis || id:ieu-b-18	AK4 (Spleen)	Wald ratio	1	-0.079638	0.0543032	0.1425	0.466682
multiple sclerosis || id:ieu-b-18	CISD2 (Spleen)	Wald ratio	1	-0.304153	0.08263	0.000232407	0.00504994
multiple sclerosis || id:ieu-b-18	MIOX (Spleen)	Wald ratio	1	0.00727328	0.0961477	0.9397	0.979638
multiple sclerosis || id:ieu-b-18	LPAR5 (Spleen)	Wald ratio	1	-0.0285272	0.0984512	0.772	0.932803
multiple sclerosis || id:ieu-b-18	IDH2 (Spleen)	Wald ratio	1	0.0165946	0.123372	0.893	0.969486
multiple sclerosis || id:ieu-b-18	FLVCR1 (Spleen)	Wald ratio	1	0.0631748	0.0337007	0.0608498	0.304724
multiple sclerosis || id:ieu-b-18	MXD3 (Spleen)	Wald ratio	1	-0.248429	0.0644388	0.000115599	0.00333589
multiple sclerosis || id:ieu-b-18	ZNF786 (Spleen)	Wald ratio	1	0.0127953	0.0220939	0.562499	0.859854
multiple sclerosis || id:ieu-b-18	JHY (Spleen)	Inverse variance weighted	2	-0.00892043	0.0379125	0.813984	0.944692
multiple sclerosis || id:ieu-b-18	ICAM5 (Spleen)	Wald ratio	1	0.0632052	0.0323071	0.0504194	0.271686
multiple sclerosis || id:ieu-b-18	SNAP29 (Spleen)	Wald ratio	1	0.026057	0.0365418	0.4758	0.811369
multiple sclerosis || id:ieu-b-18	FAM124A (Spleen)	Wald ratio	1	0.134332	0.0976429	0.168899	0.516776
multiple sclerosis || id:ieu-b-18	MALT1 (Spleen)	Wald ratio	1	0.0106989	0.158846	0.9463	0.979638
multiple sclerosis || id:ieu-b-18	MVB12A (Spleen)	Wald ratio	1	0.0332197	0.103271	0.7477	0.925482
multiple sclerosis || id:ieu-b-18	GPR153 (Spleen)	Wald ratio	1	-0.00389309	0.0180893	0.8296	0.94811
multiple sclerosis || id:ieu-b-18	NDUFA11 (Spleen)	Wald ratio	1	0.00703475	0.0517159	0.8918	0.969486
multiple sclerosis || id:ieu-b-18	MPST (Spleen)	Wald ratio	1	0.158292	0.232888	0.4967	0.825996
multiple sclerosis || id:ieu-b-18	JMJD1C (Spleen)	Wald ratio	1	-0.00972595	0.144401	0.9463	0.979638
multiple sclerosis || id:ieu-b-18	PRMT1 (Spleen)	Wald ratio	1	-0.148806	0.125865	0.2371	0.601907
multiple sclerosis || id:ieu-b-18	CPT1B (Spleen)	Wald ratio	1	-0.0661895	0.0278001	0.0172701	0.143768
multiple sclerosis || id:ieu-b-18	APOBEC3B (Spleen)	Wald ratio	1	-0.0457743	0.0402556	0.2555	0.617142
multiple sclerosis || id:ieu-b-18	SPATA7 (Spleen)	Wald ratio	1	-0.000244823	0.0514052	0.9962	0.996978
multiple sclerosis || id:ieu-b-18	SLC6A16 (Spleen)	Wald ratio	1	0.318078	0.0624034	3.44849e-07	1.76839e-05
multiple sclerosis || id:ieu-b-18	SH3BP1 (Spleen)	Wald ratio	1	-0.0419969	0.0725915	0.562902	0.859854
multiple sclerosis || id:ieu-b-18	ABHD12B (Spleen)	Wald ratio	1	-0.0526662	0.0591796	0.373499	0.741742
multiple sclerosis || id:ieu-b-18	FLVCR2 (Spleen)	Wald ratio	1	-0.178345	0.139504	0.2011	0.556377
multiple sclerosis || id:ieu-b-18	L3MBTL1 (Spleen)	Wald ratio	1	-0.167236	0.094542	0.0769099	0.350884
multiple sclerosis || id:ieu-b-18	MTHFR (Spleen)	Wald ratio	1	-0.0218233	0.0438364	0.618601	0.894232
multiple sclerosis || id:ieu-b-18	DNAJC27 (Spleen)	Wald ratio	1	0.0344617	0.101415	0.734001	0.925482
multiple sclerosis || id:ieu-b-18	ANKRD55 (Spleen)	Wald ratio	1	0.179986	0.0384465	2.84816e-06	0.000125908
multiple sclerosis || id:ieu-b-18	SPARCL1 (Spleen)	Wald ratio	1	0.0188544	0.0645447	0.7702	0.931505
multiple sclerosis || id:ieu-b-18	DYNC2LI1 (Spleen)	Wald ratio	1	-0.0256184	0.0308696	0.4066	0.753842
multiple sclerosis || id:ieu-b-18	SLC12A3 (Spleen)	Wald ratio	1	0.0324029	0.0571459	0.5707	0.868928
multiple sclerosis || id:ieu-b-18	CLEC1B (Spleen)	Wald ratio	1	0.0342177	0.0386109	0.375499	0.741742
multiple sclerosis || id:ieu-b-18	CNGA1 (Spleen)	Wald ratio	1	0.00688816	0.027147	0.7997	0.938532
multiple sclerosis || id:ieu-b-18	TSPAN4 (Spleen)	Wald ratio	1	0.023889	0.102098	0.815	0.944692
multiple sclerosis || id:ieu-b-18	ALCAM (Spleen)	Wald ratio	1	0.101724	0.0869435	0.242001	0.604936
multiple sclerosis || id:ieu-b-18	CFAP70 (Spleen)	Inverse variance weighted	2	0.0840063	0.043904	0.055696	0.290535
multiple sclerosis || id:ieu-b-18	PPM1F (Spleen)	Wald ratio	1	-0.13766	0.0804708	0.0871395	0.376959
multiple sclerosis || id:ieu-b-18	ZNF155 (Spleen)	Wald ratio	1	-0.00853547	0.0272834	0.754399	0.925482
multiple sclerosis || id:ieu-b-18	DDX59 (Spleen)	Wald ratio	1	0.0636418	0.0364271	0.0806197	0.362647
multiple sclerosis || id:ieu-b-18	ANAPC1 (Spleen)	Wald ratio	1	-0.520549	0.162943	0.00139994	0.0203947
multiple sclerosis || id:ieu-b-18	UBALD2 (Spleen)	Wald ratio	1	-0.135689	0.0880721	0.1234	0.44333
multiple sclerosis || id:ieu-b-18	RAVER1 (Spleen)	Wald ratio	1	0.0212864	0.0806381	0.791799	0.936874
multiple sclerosis || id:ieu-b-18	ZNHIT6 (Spleen)	Wald ratio	1	-0.0113632	0.034448	0.741501	0.925482
multiple sclerosis || id:ieu-b-18	CCDC154 (Spleen)	Wald ratio	1	0.0293707	0.0385984	0.446699	0.790978
multiple sclerosis || id:ieu-b-18	ARSA (Spleen)	Wald ratio	1	-0.0204144	0.0257	0.427001	0.771182
multiple sclerosis || id:ieu-b-18	RAPGEFL1 (Spleen)	Wald ratio	1	0.0248331	0.0377191	0.510301	0.8297
multiple sclerosis || id:ieu-b-18	PARD6B (Spleen)	Wald ratio	1	-0.133197	0.071123	0.0611005	0.304789
multiple sclerosis || id:ieu-b-18	ZNF646 (Spleen)	Wald ratio	1	0.0258466	0.0582415	0.6572	0.900667
multiple sclerosis || id:ieu-b-18	FES (Spleen)	Wald ratio	1	-0.0765058	0.0887937	0.388901	0.748858
multiple sclerosis || id:ieu-b-18	WDR97 (Spleen)	Wald ratio	1	0.0129471	0.0208183	0.534	0.842052
multiple sclerosis || id:ieu-b-18	KRT17 (Spleen)	Wald ratio	1	-0.101003	0.0621628	0.104201	0.406813
multiple sclerosis || id:ieu-b-18	CCDC18 (Spleen)	Wald ratio	1	-0.0296577	0.0395302	0.453101	0.796811
multiple sclerosis || id:ieu-b-18	CDC14A (Spleen)	Wald ratio	1	-0.0545758	0.0419721	0.193502	0.546408
multiple sclerosis || id:ieu-b-18	MUC1 (Spleen)	Wald ratio	1	0.122876	0.0738056	0.0959402	0.392725
multiple sclerosis || id:ieu-b-18	FCHO1 (Spleen)	Wald ratio	1	-0.0376109	0.0668335	0.573601	0.869591
multiple sclerosis || id:ieu-b-18	ZNF404 (Spleen)	Wald ratio	1	-0.0855703	0.0544562	0.116099	0.43267
multiple sclerosis || id:ieu-b-18	STAU1 (Spleen)	Wald ratio	1	-0.00394226	0.110344	0.9715	0.984487
multiple sclerosis || id:ieu-b-18	PLAAT5 (Spleen)	Wald ratio	1	-0.0896884	0.0458262	0.0503305	0.271686
multiple sclerosis || id:ieu-b-18	RMI2 (Spleen)	Wald ratio	1	-0.211951	0.0328643	1.12379e-10	2.32972e-08
multiple sclerosis || id:ieu-b-18	MAP3K7 (Spleen)	Wald ratio	1	-0.0397219	0.0643107	0.536802	0.842326
multiple sclerosis || id:ieu-b-18	TPSD1 (Spleen)	Wald ratio	1	0.0152819	0.0579771	0.7921	0.936874
multiple sclerosis || id:ieu-b-18	EEF1E1 (Spleen)	Wald ratio	1	-0.196098	0.0810552	0.0155497	0.134958
multiple sclerosis || id:ieu-b-18	TYMP (Spleen)	Wald ratio	1	-0.406413	0.0644405	2.84868e-10	3.65201e-08
multiple sclerosis || id:ieu-b-18	IRF3 (Spleen)	Wald ratio	1	0.169298	0.152394	0.2666	0.630593
multiple sclerosis || id:ieu-b-18	CALM3 (Spleen)	Wald ratio	1	0.180299	0.0819663	0.0278298	0.191885
multiple sclerosis || id:ieu-b-18	MCM9 (Spleen)	Wald ratio	1	-0.249763	0.0659676	0.000153	0.0036822
multiple sclerosis || id:ieu-b-18	CLEC2L (Spleen)	Wald ratio	1	0.0444849	0.0865098	0.6071	0.893023
multiple sclerosis || id:ieu-b-18	RGS18 (Spleen)	Wald ratio	1	0.00126487	0.140168	0.9928	0.995129
multiple sclerosis || id:ieu-b-18	MLH3 (Spleen)	Wald ratio	1	-0.0631966	0.0857255	0.461002	0.801077
multiple sclerosis || id:ieu-b-18	ZC2HC1A (Spleen)	Wald ratio	1	-0.343828	0.0611003	1.83087e-08	1.56478e-06
multiple sclerosis || id:ieu-b-18	DNASE2B (Spleen)	Wald ratio	1	-0.0495027	0.0383699	0.197	0.549864
multiple sclerosis || id:ieu-b-18	IGFBP4 (Spleen)	Wald ratio	1	-0.463839	0.294697	0.115499	0.431689
multiple sclerosis || id:ieu-b-18	FBXL2 (Spleen)	Wald ratio	1	-0.00391056	0.0541225	0.9424	0.979638
multiple sclerosis || id:ieu-b-18	C19orf71 (Spleen)	Wald ratio	1	0.0998374	0.0449123	0.0262199	0.188842
multiple sclerosis || id:ieu-b-18	PTK6 (Spleen)	Wald ratio	1	0.0486998	0.0651994	0.455102	0.798313
multiple sclerosis || id:ieu-b-18	BOC (Spleen)	Wald ratio	1	0.0871163	0.0518808	0.0931204	0.386718
multiple sclerosis || id:ieu-b-18	MTMR2 (Spleen)	Wald ratio	1	-0.0445094	0.0999839	0.6562	0.900667
multiple sclerosis || id:ieu-b-18	SLX1B (Spleen)	Wald ratio	1	0.143093	0.0376063	0.000141795	0.00358456
multiple sclerosis || id:ieu-b-18	RHBDL1 (Spleen)	Wald ratio	1	-0.0704045	0.0437919	0.107899	0.414152
multiple sclerosis || id:ieu-b-18	CINP (Spleen)	Wald ratio	1	-0.217018	0.101653	0.0327694	0.212822
multiple sclerosis || id:ieu-b-18	ZNF707 (Spleen)	Wald ratio	1	0.00461491	0.081061	0.9546	0.981907
multiple sclerosis || id:ieu-b-18	TPM3 (Spleen)	Wald ratio	1	0.0691407	0.137431	0.614899	0.893776
multiple sclerosis || id:ieu-b-18	COQ9 (Spleen)	Wald ratio	1	-0.00785361	0.0783936	0.9202	0.973347
multiple sclerosis || id:ieu-b-18	CPSF7 (Spleen)	Wald ratio	1	-0.143938	0.092628	0.120201	0.441006
multiple sclerosis || id:ieu-b-18	NTN5 (Spleen)	Wald ratio	1	-0.138602	0.0422212	0.00102798	0.0161189
multiple sclerosis || id:ieu-b-18	CD300LB (Spleen)	Wald ratio	1	-0.0286489	0.0630398	0.6495	0.900667
multiple sclerosis || id:ieu-b-18	LEPROT (Spleen)	Wald ratio	1	-0.138244	0.138814	0.319301	0.684521
multiple sclerosis || id:ieu-b-18	PHB2 (Spleen)	Wald ratio	1	0.182879	0.137372	0.183101	0.534704
multiple sclerosis || id:ieu-b-18	B4GALT4 (Spleen)	Wald ratio	1	-0.023183	0.0328454	0.480299	0.811369
multiple sclerosis || id:ieu-b-18	DOCK6 (Spleen)	Wald ratio	1	0.0356449	0.0891857	0.6894	0.917727
multiple sclerosis || id:ieu-b-18	KCNB1 (Spleen)	Wald ratio	1	-0.0408444	0.0418693	0.329301	0.696641
multiple sclerosis || id:ieu-b-18	RNF14 (Spleen)	Wald ratio	1	0.0258867	0.0442229	0.5583	0.857175
multiple sclerosis || id:ieu-b-18	CACNA1S (Spleen)	Wald ratio	1	-0.00875163	0.0437637	0.8415	0.952165
multiple sclerosis || id:ieu-b-18	VDAC1 (Spleen)	Wald ratio	1	0.255151	0.14302	0.0744207	0.343192
multiple sclerosis || id:ieu-b-18	GMEB2 (Spleen)	Wald ratio	1	0.0261114	0.0626833	0.677	0.910717
multiple sclerosis || id:ieu-b-18	TMEM45A (Spleen)	Wald ratio	1	0.0230563	0.0473628	0.626399	0.896256
multiple sclerosis || id:ieu-b-18	MED24 (Spleen)	Wald ratio	1	0.0138534	0.0400939	0.729701	0.925482
multiple sclerosis || id:ieu-b-18	TYK2 (Spleen)	Wald ratio	1	-0.320545	0.0780918	4.04799e-05	0.00140257
multiple sclerosis || id:ieu-b-18	LRATD2 (Spleen)	Wald ratio	1	0.101819	0.0563689	0.0708708	0.331592
multiple sclerosis || id:ieu-b-18	CD300A (Spleen)	Wald ratio	1	-0.0615748	0.0859805	0.4739	0.811369
multiple sclerosis || id:ieu-b-18	MRPS7 (Spleen)	Wald ratio	1	-0.106849	0.0403211	0.00805015	0.0849897
multiple sclerosis || id:ieu-b-18	MRPL10 (Spleen)	Wald ratio	1	0.0989406	0.0513828	0.0541595	0.286911
multiple sclerosis || id:ieu-b-18	MYBPC3 (Spleen)	Wald ratio	1	0.10115	0.0734205	0.1683	0.516174
multiple sclerosis || id:ieu-b-18	HSD17B13 (Spleen)	Wald ratio	1	0.0321961	0.0316609	0.309199	0.678564
multiple sclerosis || id:ieu-b-18	SPATA45 (Spleen)	Wald ratio	1	-0.0240902	0.0293458	0.411699	0.75743
multiple sclerosis || id:ieu-b-18	ZNF668 (Spleen)	Wald ratio	1	0.17442	0.0810082	0.03131	0.207056
multiple sclerosis || id:ieu-b-18	ASAP3 (Spleen)	Wald ratio	1	0.00883208	0.0752768	0.9066	0.972433
multiple sclerosis || id:ieu-b-18	HINFP (Spleen)	Wald ratio	1	-0.0375688	0.120902	0.755999	0.925482
multiple sclerosis || id:ieu-b-18	CDADC1 (Spleen)	Wald ratio	1	-0.00698109	0.0451423	0.8771	0.966016
multiple sclerosis || id:ieu-b-18	ICAM3 (Spleen)	Wald ratio	1	-0.24506	0.0827475	0.00306104	0.0400433
multiple sclerosis || id:ieu-b-18	NR1D1 (Spleen)	Wald ratio	1	0.266416	0.132551	0.0444402	0.25457
multiple sclerosis || id:ieu-b-18	YWHAB (Spleen)	Wald ratio	1	-0.253484	0.0918923	0.00580692	0.0653023
multiple sclerosis || id:ieu-b-18	CDC37 (Spleen)	Wald ratio	1	-0.388389	0.126827	0.00219603	0.0307672
multiple sclerosis || id:ieu-b-18	GPR55 (Spleen)	Wald ratio	1	0.0760027	0.0525635	0.1482	0.478013
multiple sclerosis || id:ieu-b-18	KIF19 (Spleen)	Wald ratio	1	-0.0160513	0.0571459	0.7788	0.934662
multiple sclerosis || id:ieu-b-18	CDK5RAP3 (Spleen)	Wald ratio	1	0.00728305	0.0700554	0.9172	0.972793
multiple sclerosis || id:ieu-b-18	NECTIN4 (Spleen)	Wald ratio	1	0.0878243	0.0379571	0.0206799	0.164047
multiple sclerosis || id:ieu-b-18	PDXP (Spleen)	Wald ratio	1	-0.11875	0.0707393	0.0932105	0.386718
multiple sclerosis || id:ieu-b-18	NIPAL3 (Spleen)	Wald ratio	1	0.104463	0.0778959	0.1799	0.531958
multiple sclerosis || id:ieu-b-18	DHX40 (Spleen)	Wald ratio	1	0.311454	0.0872189	0.000355694	0.00680597
multiple sclerosis || id:ieu-b-18	TAPBPL (Spleen)	Wald ratio	1	0.0639363	0.0188279	0.000684198	0.0116952
multiple sclerosis || id:ieu-b-18	NHP2 (Spleen)	Wald ratio	1	0.0968534	0.124174	0.435402	0.779588
multiple sclerosis || id:ieu-b-18	SFTPD (Spleen)	Wald ratio	1	0.00880406	0.026435	0.7391	0.925482
multiple sclerosis || id:ieu-b-18	B4GAT1 (Spleen)	Wald ratio	1	0.023667	0.110695	0.8307	0.94811
multiple sclerosis || id:ieu-b-18	WNT3 (Spleen)	Wald ratio	1	-0.08602	0.0328992	0.00893184	0.090878
multiple sclerosis || id:ieu-b-18	XPNPEP3 (Spleen)	Wald ratio	1	0.0823634	0.0356557	0.0208902	0.164302
multiple sclerosis || id:ieu-b-18	MAP3K5 (Spleen)	Wald ratio	1	-0.100305	0.0611786	0.1011	0.404967
multiple sclerosis || id:ieu-b-18	VIRMA (Spleen)	Wald ratio	1	0.041754	0.0933011	0.6545	0.900667
multiple sclerosis || id:ieu-b-18	OCIAD1 (Spleen)	Wald ratio	1	-0.0281202	0.0758403	0.7108	0.925122
multiple sclerosis || id:ieu-b-18	ZNF441 (Spleen)	Wald ratio	1	0.10524	0.0830707	0.205199	0.56331
multiple sclerosis || id:ieu-b-18	FCGRT (Spleen)	Wald ratio	1	0.0779053	0.134831	0.563399	0.859854
multiple sclerosis || id:ieu-b-18	MSLN (Spleen)	Wald ratio	1	-0.0377955	0.0389848	0.3323	0.700672
multiple sclerosis || id:ieu-b-18	SLC29A2 (Spleen)	Wald ratio	1	-0.0464483	0.085602	0.5874	0.877677
multiple sclerosis || id:ieu-b-18	NPY5R (Spleen)	Wald ratio	1	0.00961544	0.0844975	0.9094	0.972793
multiple sclerosis || id:ieu-b-18	INSL3 (Spleen)	Wald ratio	1	-0.0412307	0.0848203	0.6269	0.896256
multiple sclerosis || id:ieu-b-18	SAMD13 (Spleen)	Inverse variance weighted	2	-0.0365021	0.062862	0.561462	0.859854
multiple sclerosis || id:ieu-b-18	NLRC5 (Spleen)	Wald ratio	1	-0.140663	0.0858694	0.1014	0.404967
multiple sclerosis || id:ieu-b-18	RPF1 (Spleen)	Wald ratio	1	-0.0354817	0.0940241	0.7059	0.925122
multiple sclerosis || id:ieu-b-18	ZNF697 (Spleen)	Wald ratio	1	-0.070368	0.0537894	0.190801	0.545922
multiple sclerosis || id:ieu-b-18	LMBRD2 (Spleen)	Wald ratio	1	0.122018	0.112127	0.2765	0.652269
multiple sclerosis || id:ieu-b-18	TMED5 (Spleen)	Wald ratio	1	-0.0421867	0.0713602	0.5544	0.855436
multiple sclerosis || id:ieu-b-18	CD1C (Spleen)	Wald ratio	1	-0.0237556	0.231307	0.9182	0.972837
multiple sclerosis || id:ieu-b-18	C6orf89 (Spleen)	Wald ratio	1	-0.0381395	0.0585236	0.514598	0.8297
multiple sclerosis || id:ieu-b-18	COL5A3 (Spleen)	Wald ratio	1	-0.086884	0.0415296	0.0364299	0.225619
multiple sclerosis || id:ieu-b-18	HBA1 (Spleen)	Wald ratio	1	0.108342	0.0781971	0.165899	0.513726
multiple sclerosis || id:ieu-b-18	GPN3 (Spleen)	Wald ratio	1	-0.122557	0.0703569	0.0815194	0.365412
multiple sclerosis || id:ieu-b-18	GDPGP1 (Spleen)	Wald ratio	1	0.00878858	0.0366131	0.8103	0.942654
multiple sclerosis || id:ieu-b-18	RPL36 (Spleen)	Wald ratio	1	0.596621	0.365918	0.103	0.406813
multiple sclerosis || id:ieu-b-18	HAAO (Spleen)	Wald ratio	1	-0.123052	0.066489	0.0642103	0.310632
multiple sclerosis || id:ieu-b-18	CD101 (Spleen)	Wald ratio	1	-0.00648076	0.050358	0.8976	0.969486
multiple sclerosis || id:ieu-b-18	WFDC3 (Spleen)	Wald ratio	1	0.0327609	0.0224395	0.144299	0.470716
multiple sclerosis || id:ieu-b-18	MYL4 (Spleen)	Wald ratio	1	0.0502337	0.0333327	0.1318	0.451787
multiple sclerosis || id:ieu-b-18	SLC52A2 (Spleen)	Wald ratio	1	-0.0109818	0.0165861	0.507902	0.8297
multiple sclerosis || id:ieu-b-18	STMN3 (Spleen)	Wald ratio	1	0.0802215	0.0739181	0.2778	0.652269
multiple sclerosis || id:ieu-b-18	DECR2 (Spleen)	Inverse variance weighted	2	-0.0221334	0.0272181	0.41611	0.760989
multiple sclerosis || id:ieu-b-18	ECSIT (Spleen)	Wald ratio	1	0.195717	0.113701	0.0851898	0.374018
multiple sclerosis || id:ieu-b-18	SKP2 (Spleen)	Inverse variance weighted	2	0.0099544	0.0985807	0.919569	0.973347
multiple sclerosis || id:ieu-b-18	GBA (Spleen)	Wald ratio	1	-0.0370718	0.0729446	0.6113	0.893023
multiple sclerosis || id:ieu-b-18	EFR3B (Spleen)	Wald ratio	1	0.00381911	0.076148	0.96	0.983994
multiple sclerosis || id:ieu-b-18	EME2 (Spleen)	Wald ratio	1	0.0090773	0.06184	0.8833	0.966582
multiple sclerosis || id:ieu-b-18	TCP1 (Spleen)	Wald ratio	1	-0.0878605	0.102511	0.391399	0.749873
multiple sclerosis || id:ieu-b-18	TRPC3 (Spleen)	Wald ratio	1	-0.0739067	0.0388978	0.0574302	0.295222
multiple sclerosis || id:ieu-b-18	SELENOW (Spleen)	Wald ratio	1	-0.0417832	0.0450994	0.354202	0.726539
multiple sclerosis || id:ieu-b-18	MAF1 (Spleen)	Wald ratio	1	0.0401575	0.0645711	0.534	0.842052
multiple sclerosis || id:ieu-b-18	CCNJL (Spleen)	Wald ratio	1	0.0683729	0.096037	0.4765	0.811369
multiple sclerosis || id:ieu-b-18	LY6H (Spleen)	Wald ratio	1	-0.0112653	0.0526586	0.8306	0.94811
multiple sclerosis || id:ieu-b-18	SLC5A4 (Spleen)	Wald ratio	1	-0.00473677	0.0233434	0.8392	0.950628
multiple sclerosis || id:ieu-b-18	LIG1 (Spleen)	Wald ratio	1	-0.0299479	0.0643206	0.641499	0.900064
multiple sclerosis || id:ieu-b-18	SNX21 (Spleen)	Wald ratio	1	0.0987539	0.0977571	0.312401	0.681119
multiple sclerosis || id:ieu-b-18	INTS8 (Spleen)	Wald ratio	1	0.0977346	0.0387208	0.0115999	0.108548
multiple sclerosis || id:ieu-b-18	GPR156 (Spleen)	Wald ratio	1	0.0490327	0.0510066	0.336401	0.706993
multiple sclerosis || id:ieu-b-18	CD40 (Spleen)	Wald ratio	1	-0.273722	0.15797	0.08314	0.368808
multiple sclerosis || id:ieu-b-18	FBXO44 (Spleen)	Wald ratio	1	0.0565782	0.183631	0.758	0.925482
multiple sclerosis || id:ieu-b-18	LRP4 (Spleen)	Wald ratio	1	0.0164159	0.0424397	0.6989	0.9218
multiple sclerosis || id:ieu-b-18	BCL2L12 (Spleen)	Wald ratio	1	-0.0211682	0.164002	0.8973	0.969486
multiple sclerosis || id:ieu-b-18	ZDHHC23 (Spleen)	Wald ratio	1	-0.00687348	0.0480707	0.8863	0.967834
multiple sclerosis || id:ieu-b-18	ZC3HAV1 (Spleen)	Wald ratio	1	-0.114018	0.0596848	0.05609	0.291123
multiple sclerosis || id:ieu-b-18	ECT2L (Spleen)	Wald ratio	1	0.10033	0.0511338	0.0497493	0.271686
multiple sclerosis || id:ieu-b-18	ZNF177 (Spleen)	Wald ratio	1	0.0354199	0.0547014	0.517299	0.8297
multiple sclerosis || id:ieu-b-18	TMEM181 (Spleen)	Wald ratio	1	-0.155319	0.0702363	0.02701	0.19188
multiple sclerosis || id:ieu-b-18	QRICH2 (Spleen)	Wald ratio	1	-0.0566915	0.0774876	0.4644	0.802373
multiple sclerosis || id:ieu-b-18	COPB1 (Spleen)	Wald ratio	1	-0.0379539	0.0807398	0.6383	0.899795
multiple sclerosis || id:ieu-b-18	TCFL5 (Spleen)	Wald ratio	1	-0.168136	0.0752608	0.0254801	0.187732
multiple sclerosis || id:ieu-b-18	EEF1AKMT3 (Spleen)	Wald ratio	1	-0.157378	0.0244738	1.27208e-10	2.32972e-08
multiple sclerosis || id:ieu-b-18	FIGNL1 (Spleen)	Wald ratio	1	0.0224063	0.0173556	0.196699	0.549864
multiple sclerosis || id:ieu-b-18	FZR1 (Spleen)	Wald ratio	1	0.159242	0.0716356	0.0262199	0.188842
multiple sclerosis || id:ieu-b-18	VAMP1 (Spleen)	Wald ratio	1	-0.0508042	0.0428985	0.2363	0.601907
multiple sclerosis || id:ieu-b-18	PISD (Spleen)	Inverse variance weighted	2	0.170948	0.0781876	0.0287874	0.195267
multiple sclerosis || id:ieu-b-18	THEMIS (Spleen)	Wald ratio	1	-0.0379534	0.0788323	0.6302	0.896495
multiple sclerosis || id:ieu-b-18	TOP1 (Spleen)	Wald ratio	1	-0.0323674	0.293544	0.9122	0.972793
multiple sclerosis || id:ieu-b-18	ATG2A (Spleen)	Wald ratio	1	-0.0461911	0.109449	0.672999	0.908195
multiple sclerosis || id:ieu-b-18	ITGB4 (Spleen)	Wald ratio	1	0.318517	0.112211	0.00453187	0.055332
multiple sclerosis || id:ieu-b-18	DBN1 (Spleen)	Wald ratio	1	0.0993537	0.0856954	0.246301	0.606859
multiple sclerosis || id:ieu-b-18	ZNF783 (Spleen)	Wald ratio	1	-0.0241259	0.0529414	0.648599	0.900667
multiple sclerosis || id:ieu-b-18	GTPBP8 (Spleen)	Wald ratio	1	0.10841	0.0539478	0.0444802	0.25457
multiple sclerosis || id:ieu-b-18	PPP1R13B (Spleen)	Wald ratio	1	-0.0111646	0.079274	0.888	0.968041
multiple sclerosis || id:ieu-b-18	NUDT13 (Spleen)	Wald ratio	1	0.0495988	0.0274021	0.0702903	0.330081
multiple sclerosis || id:ieu-b-18	CAMTA1 (Spleen)	Wald ratio	1	-0.0821218	0.0535444	0.1251	0.444967
multiple sclerosis || id:ieu-b-18	NPRL3 (Spleen)	Wald ratio	1	-0.0177894	0.0350822	0.6121	0.893023
multiple sclerosis || id:ieu-b-18	ARMC6 (Spleen)	Wald ratio	1	-0.165462	0.0840066	0.0488801	0.270986
multiple sclerosis || id:ieu-b-18	UCKL1 (Spleen)	Wald ratio	1	-0.047475	0.086589	0.5835	0.87511
multiple sclerosis || id:ieu-b-18	BMP6 (Spleen)	Wald ratio	1	0.138233	0.0611471	0.0237799	0.17828
multiple sclerosis || id:ieu-b-18	PRKCSH (Spleen)	Wald ratio	1	-0.102856	0.0786943	0.191201	0.545922
multiple sclerosis || id:ieu-b-18	TTC34 (Spleen)	Wald ratio	1	-0.498671	0.0627778	1.96667e-15	2.52127e-12
multiple sclerosis || id:ieu-b-18	COPZ2 (Spleen)	Wald ratio	1	-0.133765	0.0733544	0.0682202	0.322725
multiple sclerosis || id:ieu-b-18	IL2RA (Spleen)	Wald ratio	1	0.135546	0.0291009	3.19601e-06	0.000133779
multiple sclerosis || id:ieu-b-18	CD5L (Spleen)	Wald ratio	1	0.0736434	0.322913	0.8196	0.94811
multiple sclerosis || id:ieu-b-18	PLA2G4C (Spleen)	Wald ratio	1	-0.0260765	0.0378623	0.491	0.822589
multiple sclerosis || id:ieu-b-18	CCBE1 (Spleen)	Wald ratio	1	0.0819257	0.0294836	0.00545787	0.0630359
multiple sclerosis || id:ieu-b-18	ZNF425 (Spleen)	Wald ratio	1	-0.00800446	0.0352173	0.8202	0.94811
multiple sclerosis || id:ieu-b-18	PEA15 (Spleen)	Wald ratio	1	0.264222	0.110434	0.01673	0.141104
multiple sclerosis || id:ieu-b-18	PNPLA1 (Spleen)	Wald ratio	1	0.0655599	0.066445	0.3238	0.689553
multiple sclerosis || id:ieu-b-18	PLXNB2 (Spleen)	Wald ratio	1	0.27835	0.18014	0.1223	0.44333
multiple sclerosis || id:ieu-b-18	PNPLA2 (Spleen)	Wald ratio	1	0.035062	0.110356	0.7507	0.925482
multiple sclerosis || id:ieu-b-18	GPD1L (Spleen)	Inverse variance weighted	2	0.0516344	0.0307332	0.0929407	0.386718
multiple sclerosis || id:ieu-b-18	GIPC3 (Spleen)	Wald ratio	1	0.0022325	0.0629294	0.9717	0.984487
multiple sclerosis || id:ieu-b-18	ELL (Spleen)	Wald ratio	1	0.00708951	0.0605551	0.9068	0.972433
multiple sclerosis || id:ieu-b-18	BORCS8 (Spleen)	Wald ratio	1	-0.17092	0.0534913	0.00139697	0.0203947
multiple sclerosis || id:ieu-b-18	MCOLN3 (Spleen)	Wald ratio	1	-0.026615	0.0198736	0.180501	0.531958
multiple sclerosis || id:ieu-b-18	SPATA1 (Spleen)	Inverse variance weighted	2	0.0677442	0.0390039	0.0824121	0.366971
multiple sclerosis || id:ieu-b-18	STX4 (Spleen)	Wald ratio	1	-0.151606	0.0622042	0.0148002	0.132684
multiple sclerosis || id:ieu-b-18	SETD1A (Spleen)	Wald ratio	1	-0.251743	0.0898629	0.00508806	0.0615367
multiple sclerosis || id:ieu-b-18	ADAM15 (Spleen)	Wald ratio	1	0.0403843	0.0583002	0.4885	0.820783
multiple sclerosis || id:ieu-b-18	ADGRE1 (Spleen)	Inverse variance weighted	2	-0.0372451	0.145973	0.798607	0.938532
multiple sclerosis || id:ieu-b-18	C19orf73 (Spleen)	Wald ratio	1	-0.0597599	0.0437544	0.172001	0.520358
multiple sclerosis || id:ieu-b-18	HCAR3 (Spleen)	Wald ratio	1	0.032463	0.0949391	0.7324	0.925482
multiple sclerosis || id:ieu-b-18	WDR90 (Spleen)	Wald ratio	1	-0.0315224	0.044947	0.4831	0.813843
multiple sclerosis || id:ieu-b-18	NIT2 (Spleen)	Wald ratio	1	0.104276	0.0730946	0.153699	0.487476
multiple sclerosis || id:ieu-b-18	LDLRAP1 (Spleen)	Wald ratio	1	-0.0425538	0.0257401	0.0982884	0.396494
multiple sclerosis || id:ieu-b-18	USP34 (Spleen)	Wald ratio	1	-0.221381	0.185102	0.2317	0.59887
multiple sclerosis || id:ieu-b-18	SRPK2 (Spleen)	Wald ratio	1	-0.0930252	0.101987	0.3617	0.73293
multiple sclerosis || id:ieu-b-18	MLF2 (Spleen)	Wald ratio	1	0.00286389	0.113109	0.9798	0.988481
multiple sclerosis || id:ieu-b-18	TNFAIP6 (Spleen)	Wald ratio	1	0.0168777	0.0394779	0.669	0.906605
multiple sclerosis || id:ieu-b-18	PLXDC1 (Spleen)	Wald ratio	1	-0.0963533	0.0522302	0.0650694	0.31243
multiple sclerosis || id:ieu-b-18	TAGLN2 (Spleen)	Wald ratio	1	0.0451885	0.073017	0.535998	0.842326
multiple sclerosis || id:ieu-b-18	GINS2 (Spleen)	Wald ratio	1	-0.172504	0.148003	0.2438	0.604936
multiple sclerosis || id:ieu-b-18	KIFC2 (Spleen)	Wald ratio	1	-0.00954815	0.0511081	0.8518	0.958238
multiple sclerosis || id:ieu-b-18	C16orf74 (Spleen)	Wald ratio	1	0.115027	0.124027	0.3537	0.726539
multiple sclerosis || id:ieu-b-18	MAD1L1 (Spleen)	Wald ratio	1	0.0360223	0.0549873	0.512402	0.8297
multiple sclerosis || id:ieu-b-18	STK24 (Spleen)	Wald ratio	1	-0.00513193	0.100811	0.9594	0.983994
multiple sclerosis || id:ieu-b-18	DUSP18 (Spleen)	Wald ratio	1	-0.0141651	0.0365059	0.698	0.9218
multiple sclerosis || id:ieu-b-18	ABCG8 (Spleen)	Wald ratio	1	-0.0342515	0.0458659	0.4552	0.798313
multiple sclerosis || id:ieu-b-18	SLC35E4 (Spleen)	Wald ratio	1	0.0364116	0.0438098	0.4059	0.753842
multiple sclerosis || id:ieu-b-18	KCNN4 (Spleen)	Wald ratio	1	-0.19074	0.0762791	0.0124001	0.115195
multiple sclerosis || id:ieu-b-18	IDH3A (Spleen)	Wald ratio	1	-0.045992	0.114724	0.6885	0.917727
multiple sclerosis || id:ieu-b-18	ANXA5 (Spleen)	Wald ratio	1	0.0159739	0.0516686	0.7572	0.925482
multiple sclerosis || id:ieu-b-18	PPM1E (Spleen)	Wald ratio	1	0.105647	0.0525503	0.0443895	0.25457
multiple sclerosis || id:ieu-b-18	ARHGEF2 (Spleen)	Wald ratio	1	-0.046725	0.100414	0.641699	0.900064
multiple sclerosis || id:ieu-b-18	PTDSS2 (Spleen)	Wald ratio	1	0.111574	0.105401	0.289798	0.663431
multiple sclerosis || id:ieu-b-18	HNRNPAB (Spleen)	Wald ratio	1	-0.120426	0.116602	0.301701	0.67305
multiple sclerosis || id:ieu-b-18	SERAC1 (Spleen)	Wald ratio	1	0.0477552	0.031647	0.1313	0.451787
multiple sclerosis || id:ieu-b-18	DLEU1-AS1 (Spleen)	Wald ratio	1	0.127335	0.0850838	0.1345	0.456162
multiple sclerosis || id:ieu-b-18	RILPL2 (Spleen)	Wald ratio	1	-0.0629165	0.116701	0.5898	0.879891
multiple sclerosis || id:ieu-b-18	THY1 (Spleen)	Wald ratio	1	0.0447763	0.0498845	0.369399	0.739103
multiple sclerosis || id:ieu-b-18	NT5C3B (Spleen)	Wald ratio	1	-0.0238759	0.0207684	0.250299	0.612295
multiple sclerosis || id:ieu-b-18	UBA52 (Spleen)	Wald ratio	1	0.0515429	0.0727766	0.4788	0.811369
multiple sclerosis || id:ieu-b-18	ROR1 (Spleen)	Inverse variance weighted	2	0.0534719	0.0626231	0.393178	0.749961
multiple sclerosis || id:ieu-b-18	TRIM37 (Spleen)	Wald ratio	1	-0.0194559	0.0364006	0.593	0.879891
multiple sclerosis || id:ieu-b-18	NMI (Spleen)	Wald ratio	1	0.0404588	0.0634188	0.523498	0.835771
multiple sclerosis || id:ieu-b-18	TELO2 (Spleen)	Wald ratio	1	0.0125812	0.0338091	0.709801	0.925122
multiple sclerosis || id:ieu-b-18	IFITM3 (Spleen)	Inverse variance weighted	2	0.122579	0.0982879	0.212347	0.572597
multiple sclerosis || id:ieu-b-18	EIF2B2 (Spleen)	Wald ratio	1	-0.0510784	0.0348464	0.142698	0.466682
multiple sclerosis || id:ieu-b-18	PPM1N (Spleen)	Wald ratio	1	0.138341	0.0822858	0.0927189	0.386718
multiple sclerosis || id:ieu-b-18	SDK1 (Spleen)	Wald ratio	1	0.0359102	0.0410944	0.382201	0.746371
multiple sclerosis || id:ieu-b-18	COPE (Spleen)	Wald ratio	1	0.258665	0.131651	0.0494401	0.271686
multiple sclerosis || id:ieu-b-18	PKIG (Spleen)	Wald ratio	1	-0.150235	0.0884643	0.0894602	0.382293
multiple sclerosis || id:ieu-b-18	ATP23 (Spleen)	Wald ratio	1	0.0401216	0.0156115	0.0101698	0.0980275
multiple sclerosis || id:ieu-b-18	PARP14 (Spleen)	Inverse variance weighted	2	0.000613189	0.0303976	0.983906	0.99038
multiple sclerosis || id:ieu-b-18	PLEC (Spleen)	Wald ratio	1	-0.0810239	0.022449	0.000307101	0.00615162
multiple sclerosis || id:ieu-b-18	ARHGAP32 (Spleen)	Wald ratio	1	-0.0466675	0.0629099	0.458199	0.7992
multiple sclerosis || id:ieu-b-18	SLC16A14 (Spleen)	Wald ratio	1	0.1212	0.117473	0.3022	0.67305
multiple sclerosis || id:ieu-b-18	AZI2 (Spleen)	Wald ratio	1	0.0263139	0.0746315	0.7244	0.925482
multiple sclerosis || id:ieu-b-18	DHX34 (Spleen)	Wald ratio	1	0.160117	0.0677497	0.0181098	0.148081
multiple sclerosis || id:ieu-b-18	GSDMD (Spleen)	Wald ratio	1	-0.070708	0.0800373	0.377	0.742417
multiple sclerosis || id:ieu-b-18	CIAPIN1 (Spleen)	Wald ratio	1	0.043658	0.205801	0.832	0.94811
multiple sclerosis || id:ieu-b-18	ADPRH (Spleen)	Wald ratio	1	-0.00234103	0.049659	0.9624	0.984487
multiple sclerosis || id:ieu-b-18	FXYD2 (Spleen)	Wald ratio	1	0.0592572	0.0458281	0.196	0.549829
multiple sclerosis || id:ieu-b-18	LPCAT3 (Spleen)	Wald ratio	1	-0.0194401	0.0950242	0.8379	0.950628
multiple sclerosis || id:ieu-b-18	DSP (Spleen)	Wald ratio	1	-0.00413012	0.0258582	0.8731	0.965972
multiple sclerosis || id:ieu-b-18	HSD17B11 (Spleen)	Wald ratio	1	-0.0599429	0.0695705	0.3889	0.748858
multiple sclerosis || id:ieu-b-18	EBPL (Spleen)	Inverse variance weighted	2	0.00231274	0.0191655	0.903951	0.97187
multiple sclerosis || id:ieu-b-18	ANKRD24 (Spleen)	Wald ratio	1	-0.0233278	0.0350093	0.5052	0.8297
multiple sclerosis || id:ieu-b-18	NECTIN1 (Spleen)	Wald ratio	1	0.0669622	0.0784922	0.393601	0.749961
multiple sclerosis || id:ieu-b-18	TP53I3 (Spleen)	Inverse variance weighted	2	-0.0274166	0.0272963	0.315183	0.682541
multiple sclerosis || id:ieu-b-18	CLEC12A (Spleen)	Wald ratio	1	0.0162662	0.0183546	0.375499	0.741742
multiple sclerosis || id:ieu-b-18	CPSF1 (Spleen)	Wald ratio	1	0.0112253	0.0183583	0.540899	0.8463
multiple sclerosis || id:ieu-b-18	KIF5B (Spleen)	Wald ratio	1	-0.0995469	0.0804765	0.216099	0.579579
multiple sclerosis || id:ieu-b-18	DIDO1 (Spleen)	Wald ratio	1	-0.223568	0.0753535	0.00300804	0.0397558
multiple sclerosis || id:ieu-b-18	B4GALNT1 (Spleen)	Wald ratio	1	-0.0333551	0.0447649	0.456201	0.798974
multiple sclerosis || id:ieu-b-18	AMFR (Spleen)	Wald ratio	1	0.0810779	0.0757079	0.2842	0.658686
multiple sclerosis || id:ieu-b-18	TBC1D17 (Spleen)	Wald ratio	1	0.15116	0.180102	0.401299	0.753842
multiple sclerosis || id:ieu-b-18	TMEM52 (Spleen)	Wald ratio	1	0.0385483	0.0253134	0.127799	0.449921
multiple sclerosis || id:ieu-b-18	LBH (Spleen)	Wald ratio	1	0.285073	0.0664531	1.78804e-05	0.000694628
multiple sclerosis || id:ieu-b-18	KMT2A (Spleen)	Wald ratio	1	0.00968762	0.149985	0.9485	0.979638
multiple sclerosis || id:ieu-b-18	PGAP3 (Spleen)	Wald ratio	1	-0.0352384	0.0764392	0.6448	0.900667
multiple sclerosis || id:ieu-b-18	LGALS12 (Spleen)	Wald ratio	1	0.0808433	0.0744139	0.277302	0.652269
multiple sclerosis || id:ieu-b-18	MROH6 (Spleen)	Inverse variance weighted	2	-0.00564775	0.0434918	0.896679	0.969486
multiple sclerosis || id:ieu-b-18	RRAS2 (Spleen)	Wald ratio	1	0.0684832	0.0588436	0.244498	0.604936
multiple sclerosis || id:ieu-b-18	CIB2 (Spleen)	Inverse variance weighted	2	-0.00251552	0.0662289	0.969702	0.984487
multiple sclerosis || id:ieu-b-18	AP1M2 (Spleen)	Wald ratio	1	0.0259994	0.0353309	0.461801	0.801077
multiple sclerosis || id:ieu-b-18	KRT27 (Spleen)	Wald ratio	1	0.0124309	0.0364536	0.733099	0.925482
multiple sclerosis || id:ieu-b-18	APOL2 (Spleen)	Wald ratio	1	-0.0133814	0.0609414	0.8262	0.94811
multiple sclerosis || id:ieu-b-18	ITSN1 (Spleen)	Wald ratio	1	-0.116989	0.0983635	0.234301	0.600748
multiple sclerosis || id:ieu-b-18	YWHAH (Spleen)	Wald ratio	1	-0.0807674	0.0910795	0.375198	0.741742
multiple sclerosis || id:ieu-b-18	S1PR5 (Spleen)	Wald ratio	1	-0.0347155	0.0832019	0.6765	0.910717
multiple sclerosis || id:ieu-b-18	DOK6 (Spleen)	Wald ratio	1	0.126483	0.047639	0.00792999	0.0849226
multiple sclerosis || id:ieu-b-18	RTP4 (Spleen)	Wald ratio	1	-0.0212068	0.0487262	0.663399	0.90093
multiple sclerosis || id:ieu-b-18	PGGHG (Spleen)	Wald ratio	1	-0.00542182	0.0370325	0.8836	0.966582
multiple sclerosis || id:ieu-b-18	ERCC1 (Spleen)	Wald ratio	1	-0.0171615	0.0559141	0.7589	0.925699
multiple sclerosis || id:ieu-b-18	RBM17 (Spleen)	Wald ratio	1	0.385515	0.0765876	4.8122e-07	2.37278e-05
multiple sclerosis || id:ieu-b-18	PID1 (Spleen)	Wald ratio	1	0.0856804	0.0572062	0.134199	0.456162
multiple sclerosis || id:ieu-b-18	ARMC7 (Spleen)	Wald ratio	1	0.174486	0.0925547	0.0593999	0.300155
multiple sclerosis || id:ieu-b-18	BAD (Spleen)	Wald ratio	1	0.148291	0.139074	0.2863	0.658686
multiple sclerosis || id:ieu-b-18	NAV1 (Spleen)	Wald ratio	1	0.421862	0.0660753	1.71891e-10	2.45076e-08
multiple sclerosis || id:ieu-b-18	FAM76B (Spleen)	Wald ratio	1	0.130354	0.117093	0.2656	0.629625
multiple sclerosis || id:ieu-b-18	NSUN7 (Spleen)	Wald ratio	1	-0.153203	0.0920905	0.09619	0.392725
multiple sclerosis || id:ieu-b-18	PLEKHH2 (Spleen)	Wald ratio	1	0.0479416	0.0451488	0.2883	0.661182
multiple sclerosis || id:ieu-b-18	VPS29 (Spleen)	Wald ratio	1	0.133623	0.0565541	0.0181401	0.148081
multiple sclerosis || id:ieu-b-18	AGAP2 (Spleen)	Wald ratio	1	-0.0343491	0.0735088	0.640301	0.900064
multiple sclerosis || id:ieu-b-18	HAGHL (Spleen)	Inverse variance weighted	2	-0.0479766	0.0446467	0.282561	0.658686
multiple sclerosis || id:ieu-b-18	EYA2 (Spleen)	Wald ratio	1	-0.231264	0.0604682	0.000131004	0.00349889
multiple sclerosis || id:ieu-b-18	SEMG1 (Spleen)	Wald ratio	1	0.0284411	0.0563256	0.6136	0.893776
multiple sclerosis || id:ieu-b-18	ZNF334 (Spleen)	Wald ratio	1	0.000361252	0.028823	0.99	0.993876
multiple sclerosis || id:ieu-b-18	FAM234A (Spleen)	Wald ratio	1	0.0812077	0.0779647	0.297599	0.672878
multiple sclerosis || id:ieu-b-18	SYNGR3 (Spleen)	Wald ratio	1	-0.0763142	0.0517107	0.14	0.466183
multiple sclerosis || id:ieu-b-18	ITSN2 (Spleen)	Wald ratio	1	0.0391792	0.0939	0.6765	0.910717
multiple sclerosis || id:ieu-b-18	DNTTIP2 (Spleen)	Wald ratio	1	-0.147526	0.104418	0.157701	0.49552
multiple sclerosis || id:ieu-b-18	MRPL54 (Spleen)	Wald ratio	1	-0.0199555	0.0346347	0.564499	0.860509
multiple sclerosis || id:ieu-b-18	HSPA8 (Spleen)	Wald ratio	1	0.0284065	0.0944499	0.7636	0.9279
multiple sclerosis || id:ieu-b-18	LRFN4 (Spleen)	Wald ratio	1	0.0400033	0.0394361	0.310399	0.678564
multiple sclerosis || id:ieu-b-18	RIC8A (Spleen)	Wald ratio	1	-0.416437	0.11389	0.00025569	0.00520308
multiple sclerosis || id:ieu-b-18	GJC1 (Spleen)	Wald ratio	1	-0.162221	0.056042	0.00379599	0.0486645
multiple sclerosis || id:ieu-b-18	PKP3 (Spleen)	Wald ratio	1	0.026437	0.0324539	0.415301	0.760595
multiple sclerosis || id:ieu-b-18	DUS3L (Spleen)	Wald ratio	1	0.0114337	0.0365632	0.754501	0.925482
multiple sclerosis || id:ieu-b-18	DTX3 (Spleen)	Wald ratio	1	0.129743	0.107507	0.227499	0.595139
multiple sclerosis || id:ieu-b-18	DGAT1 (Spleen)	Inverse variance weighted	2	-0.0273725	0.0574767	0.633906	0.899795
multiple sclerosis || id:ieu-b-18	NRXN2 (Spleen)	Wald ratio	1	0.00983201	0.0255702	0.7006	0.923093
multiple sclerosis || id:ieu-b-18	NPW (Spleen)	Wald ratio	1	-0.0684035	0.0507962	0.178101	0.529756
multiple sclerosis || id:ieu-b-18	CMC1 (Spleen)	Wald ratio	1	0.109586	0.0715838	0.125799	0.44551
multiple sclerosis || id:ieu-b-18	LLGL2 (Spleen)	Inverse variance weighted	2	0.200478	0.084142	0.0171902	0.143768
multiple sclerosis || id:ieu-b-18	CNTNAP1 (Spleen)	Wald ratio	1	-0.097649	0.0646776	0.131099	0.451787
multiple sclerosis || id:ieu-b-18	PPIF (Spleen)	Wald ratio	1	-0.00458362	0.0739851	0.9506	0.979638
multiple sclerosis || id:ieu-b-18	MLX (Spleen)	Wald ratio	1	0.12028	0.0707617	0.0891706	0.382293
multiple sclerosis || id:ieu-b-18	LRRC39 (Spleen)	Wald ratio	1	0.0589212	0.0446743	0.1872	0.54174
multiple sclerosis || id:ieu-b-18	ZNF235 (Spleen)	Wald ratio	1	-0.0279462	0.0557698	0.616301	0.893776
multiple sclerosis || id:ieu-b-18	APOL4 (Spleen)	Inverse variance weighted	2	0.0208752	0.0482979	0.665583	0.902939
multiple sclerosis || id:ieu-b-18	CLECL1 (Spleen)	Wald ratio	1	-0.094177	0.0697582	0.177	0.528938
multiple sclerosis || id:ieu-b-18	FARP1 (Spleen)	Wald ratio	1	0.0105627	0.0341802	0.757299	0.925482
multiple sclerosis || id:ieu-b-18	UCHL1 (Spleen)	Wald ratio	1	0.0040221	0.0556665	0.9424	0.979638
multiple sclerosis || id:ieu-b-18	CD151 (Spleen)	Wald ratio	1	0.000561607	0.0283588	0.9842	0.99038
multiple sclerosis || id:ieu-b-18	MT1G (Spleen)	Wald ratio	1	0.00736166	0.0646205	0.9093	0.972793
multiple sclerosis || id:ieu-b-18	CMSS1 (Spleen)	Wald ratio	1	0.0295038	0.0730505	0.686299	0.917727
multiple sclerosis || id:ieu-b-18	ZBTB38 (Spleen)	Wald ratio	1	-0.283161	0.0808945	0.000464608	0.00816789
multiple sclerosis || id:ieu-b-18	BARX2 (Spleen)	Wald ratio	1	0.0402796	0.0508515	0.428301	0.771182
multiple sclerosis || id:ieu-b-18	ATP10D (Spleen)	Wald ratio	1	-0.154659	0.0914608	0.0908396	0.384686
multiple sclerosis || id:ieu-b-18	SASS6 (Spleen)	Wald ratio	1	0.0800488	0.10301	0.437101	0.780431
multiple sclerosis || id:ieu-b-18	KCNJ15 (Spleen)	Wald ratio	1	-0.0124965	0.0474799	0.792399	0.936874
multiple sclerosis || id:ieu-b-18	ZNF763 (Spleen)	Wald ratio	1	0.129632	0.101648	0.2022	0.557464
multiple sclerosis || id:ieu-b-18	APOL3 (Spleen)	Wald ratio	1	-0.0250654	0.0731339	0.731799	0.925482
multiple sclerosis || id:ieu-b-18	PSMD3 (Spleen)	Wald ratio	1	0.234128	0.144053	0.1041	0.406813
multiple sclerosis || id:ieu-b-18	FCRL3 (Spleen)	Wald ratio	1	-0.218572	0.0381782	1.03409e-08	1.10476e-06
multiple sclerosis || id:ieu-b-18	FGD2 (Spleen)	Wald ratio	1	-0.0162522	0.0755161	0.8296	0.94811
multiple sclerosis || id:ieu-b-18	PPP5C (Spleen)	Wald ratio	1	-0.0402283	0.0193824	0.0379397	0.23384
multiple sclerosis || id:ieu-b-18	JAK1 (Spleen)	Wald ratio	1	-0.290463	0.0827641	0.000448894	0.00816789
multiple sclerosis || id:ieu-b-18	FIBP (Spleen)	Wald ratio	1	-0.113036	0.120671	0.3489	0.721306
multiple sclerosis || id:ieu-b-18	ANGEL2 (Spleen)	Wald ratio	1	0.0433913	0.0459111	0.344601	0.718338
multiple sclerosis || id:ieu-b-18	SETDB2 (Spleen)	Wald ratio	1	0.0276622	0.0458163	0.546	0.851548
multiple sclerosis || id:ieu-b-18	DLEU7 (Spleen)	Wald ratio	1	0.127335	0.0850838	0.1345	0.456162
multiple sclerosis || id:ieu-b-18	PYCR3 (Spleen)	Wald ratio	1	0.075805	0.080507	0.3464	0.720917
multiple sclerosis || id:ieu-b-18	IL7R (Spleen)	Wald ratio	1	-0.0409787	0.11032	0.710301	0.925122
multiple sclerosis || id:ieu-b-18	AMOTL1 (Spleen)	Wald ratio	1	0.0123496	0.137242	0.9283	0.975476
multiple sclerosis || id:ieu-b-18	GLI4 (Spleen)	Wald ratio	1	-0.0615717	0.0815973	0.450501	0.795512
multiple sclerosis || id:ieu-b-18	CHERP (Spleen)	Wald ratio	1	0.00272049	0.169574	0.9872	0.99262
multiple sclerosis || id:ieu-b-18	RBM28 (Spleen)	Wald ratio	1	-0.0771052	0.0874619	0.378	0.743246
multiple sclerosis || id:ieu-b-18	MASP2 (Spleen)	Wald ratio	1	-0.0226798	0.0899344	0.8009	0.938532
multiple sclerosis || id:ieu-b-18	OLIG1 (Spleen)	Wald ratio	1	-0.0558151	0.0462993	0.227999	0.595139
multiple sclerosis || id:ieu-b-18	ZNF467 (Spleen)	Wald ratio	1	0.0593858	0.0740386	0.422499	0.76829
multiple sclerosis || id:ieu-b-18	KANK2 (Spleen)	Wald ratio	1	0.292392	0.137428	0.0333697	0.212836
multiple sclerosis || id:ieu-b-18	GABARAPL1 (Spleen)	Wald ratio	1	0.0663699	0.0941181	0.4807	0.811369
multiple sclerosis || id:ieu-b-18	TENT4A (Spleen)	Wald ratio	1	0.0248845	0.0783225	0.750699	0.925482
multiple sclerosis || id:ieu-b-18	MERTK (Spleen)	Wald ratio	1	0.143462	0.0427991	0.000802305	0.013531
multiple sclerosis || id:ieu-b-18	DPP3 (Spleen)	Wald ratio	1	0.0554819	0.0781605	0.4778	0.811369
multiple sclerosis || id:ieu-b-18	LOC101929777 (Spleen)	Wald ratio	1	-0.08602	0.0328992	0.00893184	0.090878
multiple sclerosis || id:ieu-b-18	RPL27 (Spleen)	Wald ratio	1	0.0910795	0.154181	0.5547	0.855436
multiple sclerosis || id:ieu-b-18	SLC1A2 (Spleen)	Wald ratio	1	0.0470138	0.0500647	0.3477	0.721306
multiple sclerosis || id:ieu-b-18	CAP2 (Spleen)	Wald ratio	1	0.00546557	0.0869865	0.9499	0.979638
multiple sclerosis || id:ieu-b-18	LUC7L2 (Spleen)	Wald ratio	1	0.0300382	0.101333	0.766901	0.928634
multiple sclerosis || id:ieu-b-18	RGL3 (Spleen)	Wald ratio	1	-0.0166154	0.105197	0.874499	0.965972
multiple sclerosis || id:ieu-b-18	TNNI1 (Spleen)	Wald ratio	1	0.0382104	0.0434792	0.379499	0.745051
multiple sclerosis || id:ieu-b-18	POPDC2 (Spleen)	Inverse variance weighted	2	0.0186781	0.0240369	0.437123	0.780431
multiple sclerosis || id:ieu-b-18	METTL2B (Spleen)	Wald ratio	1	-0.0118236	0.0262416	0.652301	0.900667
multiple sclerosis || id:ieu-b-18	IQCN (Spleen)	Wald ratio	1	-0.0146721	0.0330719	0.6573	0.900667
multiple sclerosis || id:ieu-b-18	IQGAP1 (Spleen)	Wald ratio	1	0.145018	0.0396079	0.000250906	0.00520308
multiple sclerosis || id:ieu-b-18	HDAC10 (Spleen)	Wald ratio	1	-0.0214388	0.031689	0.498699	0.826011
multiple sclerosis || id:ieu-b-18	ACP5 (Spleen)	Wald ratio	1	-0.0128444	0.0423741	0.7618	0.9279
multiple sclerosis || id:ieu-b-18	SPC24 (Spleen)	Wald ratio	1	0.177071	0.121859	0.1462	0.475153
multiple sclerosis || id:ieu-b-18	IRGC (Spleen)	Wald ratio	1	0.0822981	0.0957784	0.3902	0.748858
multiple sclerosis || id:ieu-b-18	TM7SF2 (Spleen)	Wald ratio	1	-0.0679629	0.107905	0.528799	0.839011
multiple sclerosis || id:ieu-b-18	CCDC82 (Spleen)	Wald ratio	1	-0.0279627	0.0179121	0.118499	0.437799
multiple sclerosis || id:ieu-b-18	NSUN2 (Spleen)	Inverse variance weighted	2	-0.0417066	0.019732	0.0345448	0.21816
multiple sclerosis || id:ieu-b-18	ELOA (Spleen)	Wald ratio	1	-0.0771371	0.0339544	0.0230997	0.177328
multiple sclerosis || id:ieu-b-18	MAN1A1 (Spleen)	Wald ratio	1	-0.0828508	0.0922062	0.368899	0.739103
multiple sclerosis || id:ieu-b-18	LMF1 (Spleen)	Inverse variance weighted	2	-0.032021	0.0416761	0.442292	0.785344
multiple sclerosis || id:ieu-b-18	PRDM16 (Spleen)	Wald ratio	1	0.0496402	0.0420949	0.2383	0.602565
multiple sclerosis || id:ieu-b-18	GRAMD1B (Spleen)	Wald ratio	1	-0.00463275	0.0658348	0.9439	0.979638
multiple sclerosis || id:ieu-b-18	TCTN2 (Spleen)	Wald ratio	1	0.0320765	0.0401987	0.4249	0.770469
multiple sclerosis || id:ieu-b-18	DTL (Spleen)	Wald ratio	1	-0.024053	0.0681934	0.724301	0.925482
multiple sclerosis || id:ieu-b-18	CTSH (Spleen)	Wald ratio	1	0.122454	0.033471	0.000253695	0.00520308
multiple sclerosis || id:ieu-b-18	RUVBL2 (Spleen)	Wald ratio	1	-0.097018	0.109796	0.3769	0.742417
multiple sclerosis || id:ieu-b-18	NCSTN (Spleen)	Wald ratio	1	0.302833	0.0940023	0.00127499	0.0192298
multiple sclerosis || id:ieu-b-18	SPATC1 (Spleen)	Wald ratio	1	-0.151551	0.0496277	0.00225998	0.0311538
multiple sclerosis || id:ieu-b-18	AOAH (Spleen)	Inverse variance weighted	2	0.00431327	0.0358707	0.904289	0.97187
multiple sclerosis || id:ieu-b-18	CCDC124 (Spleen)	Wald ratio	1	0.146582	0.112654	0.1932	0.546408
multiple sclerosis || id:ieu-b-18	MAPK15 (Spleen)	Wald ratio	1	0.0698682	0.0746652	0.3494	0.721306
multiple sclerosis || id:ieu-b-18	SMARCE1 (Spleen)	Wald ratio	1	-0.186329	0.0746505	0.0125598	0.11584
multiple sclerosis || id:ieu-b-18	TXNDC11 (Spleen)	Wald ratio	1	-0.110765	0.107292	0.301901	0.67305
multiple sclerosis || id:ieu-b-18	PNKP (Spleen)	Inverse variance weighted	2	-0.0289327	0.042936	0.500403	0.826697
multiple sclerosis || id:ieu-b-18	CLSTN2 (Spleen)	Wald ratio	1	0.0142728	0.0502768	0.776499	0.934662
multiple sclerosis || id:ieu-b-18	CCDC86 (Spleen)	Wald ratio	1	0.117922	0.230605	0.6091	0.893023
multiple sclerosis || id:ieu-b-18	SPTA1 (Spleen)	Wald ratio	1	0.0830498	0.0665708	0.2122	0.572597
multiple sclerosis || id:ieu-b-18	ARHGAP9 (Spleen)	Wald ratio	1	0.00333228	0.0949369	0.972	0.984487
multiple sclerosis || id:ieu-b-18	ESRRB (Spleen)	Wald ratio	1	0.000404546	0.0354697	0.9909	0.994001
multiple sclerosis || id:ieu-b-18	TRAF3 (Spleen)	Wald ratio	1	0.505626	0.0950623	1.04399e-07	7.1252e-06
multiple sclerosis || id:ieu-b-18	B4GALT7 (Spleen)	Wald ratio	1	0.0678689	0.0555261	0.221599	0.589141
multiple sclerosis || id:ieu-b-18	ODF3B (Spleen)	Wald ratio	1	-0.134032	0.050609	0.00808795	0.0849897
multiple sclerosis || id:ieu-b-18	LMF2 (Spleen)	Wald ratio	1	-0.455986	0.129805	0.000443298	0.00816789
multiple sclerosis || id:ieu-b-18	PPM1L (Spleen)	Wald ratio	1	-0.0106873	0.0480257	0.8239	0.94811
multiple sclerosis || id:ieu-b-18	PRR12 (Spleen)	Wald ratio	1	0.0162387	0.0514522	0.7523	0.925482
multiple sclerosis || id:ieu-b-18	MVP (Spleen)	Wald ratio	1	0.215274	0.088661	0.0151798	0.134832
multiple sclerosis || id:ieu-b-18	KCNK7 (Spleen)	Wald ratio	1	0.548441	0.531356	0.302	0.67305
multiple sclerosis || id:ieu-b-18	APOBEC3D (Spleen)	Wald ratio	1	0.0375984	0.0686843	0.584098	0.87511
multiple sclerosis || id:ieu-b-18	CIBAR2 (Spleen)	Inverse variance weighted	2	-0.00567469	0.0609464	0.925817	0.975078
multiple sclerosis || id:ieu-b-18	DIABLO (Spleen)	Wald ratio	1	0.0146619	0.0624568	0.814401	0.944692
multiple sclerosis || id:ieu-b-18	PIDD1 (Spleen)	Wald ratio	1	0.0132558	0.0375533	0.7241	0.925482
multiple sclerosis || id:ieu-b-18	LCK (Spleen)	Wald ratio	1	0.105641	0.132562	0.425501	0.77047
multiple sclerosis || id:ieu-b-18	SLC25A45 (Spleen)	Wald ratio	1	-0.213647	0.108547	0.0490397	0.270986
multiple sclerosis || id:ieu-b-18	ZDHHC7 (Spleen)	Wald ratio	1	0.0256309	0.0579359	0.6582	0.900667
multiple sclerosis || id:ieu-b-18	APOBEC3G (Spleen)	Wald ratio	1	-0.0699267	0.0978416	0.474799	0.811369
multiple sclerosis || id:ieu-b-18	SIRT3 (Spleen)	Wald ratio	1	0.099567	0.06937	0.1512	0.48356
multiple sclerosis || id:ieu-b-18	FCRLA (Spleen)	Inverse variance weighted	2	-0.01134	0.12981	0.930386	0.976068
multiple sclerosis || id:ieu-b-18	HIGD2A (Spleen)	Wald ratio	1	-0.0399048	0.062914	0.5259	0.836482
multiple sclerosis || id:ieu-b-18	PHLDB2 (Spleen)	Wald ratio	1	0.0261502	0.0654074	0.6893	0.917727
multiple sclerosis || id:ieu-b-18	CD3D (Spleen)	Wald ratio	1	-0.0253116	0.114804	0.8255	0.94811
multiple sclerosis || id:ieu-b-18	NDST2 (Spleen)	Wald ratio	1	0.0631013	0.0518719	0.2238	0.589141
multiple sclerosis || id:ieu-b-18	MAB21L3 (Spleen)	Wald ratio	1	0.0201619	0.0756345	0.7898	0.936874
multiple sclerosis || id:ieu-b-18	HEXIM2 (Spleen)	Wald ratio	1	-0.132342	0.0594435	0.0259905	0.188842
multiple sclerosis || id:ieu-b-18	SHISA4 (Spleen)	Wald ratio	1	-0.0178494	0.053873	0.7404	0.925482
multiple sclerosis || id:ieu-b-18	SERINC2 (Spleen)	Wald ratio	1	-0.00975308	0.0383403	0.7992	0.938532
multiple sclerosis || id:ieu-b-18	GCAT (Spleen)	Wald ratio	1	-0.0640439	0.042232	0.129399	0.450263
multiple sclerosis || id:ieu-b-18	CMTM7 (Spleen)	Wald ratio	1	0.0820151	0.0705308	0.2449	0.604936
multiple sclerosis || id:ieu-b-18	CD1A (Spleen)	Wald ratio	1	-0.0019502	0.0559611	0.9722	0.984487
multiple sclerosis || id:ieu-b-18	ADCY3 (Spleen)	Wald ratio	1	0.115422	0.0542439	0.0333501	0.212836
multiple sclerosis || id:ieu-b-18	IQCE (Spleen)	Wald ratio	1	0.0319432	0.0582918	0.5837	0.87511
multiple sclerosis || id:ieu-b-18	THAP3 (Spleen)	Wald ratio	1	-0.0822286	0.0767665	0.284101	0.658686
multiple sclerosis || id:ieu-b-18	HMGCL (Spleen)	Wald ratio	1	0.192332	0.085956	0.0252497	0.187111
multiple sclerosis || id:ieu-b-18	NECTIN2 (Spleen)	Wald ratio	1	0.0441438	0.0667499	0.5084	0.8297
multiple sclerosis || id:ieu-b-18	FEM1A (Spleen)	Wald ratio	1	-0.0110368	0.0372652	0.767101	0.928634
multiple sclerosis || id:ieu-b-18	PLIN1 (Spleen)	Wald ratio	1	0.0604279	0.0526743	0.2513	0.612295
multiple sclerosis || id:ieu-b-18	TNFRSF6B (Spleen)	Wald ratio	1	0.238032	0.123241	0.05343	0.284221
multiple sclerosis || id:ieu-b-18	FKRP (Spleen)	Wald ratio	1	0.0500631	0.0277609	0.0713305	0.33253
multiple sclerosis || id:ieu-b-18	EML4 (Spleen)	Wald ratio	1	0.0217354	0.0684966	0.751	0.925482
multiple sclerosis || id:ieu-b-18	IFNAR1 (Spleen)	Wald ratio	1	0.0376404	0.0946289	0.690801	0.917727
multiple sclerosis || id:ieu-b-18	AFF1 (Spleen)	Wald ratio	1	-0.123233	0.0538573	0.0221298	0.171942
multiple sclerosis || id:ieu-b-18	IKZF1 (Spleen)	Inverse variance weighted	2	0.279506	0.194966	0.151682	0.483722
multiple sclerosis || id:ieu-b-18	SKI (Spleen)	Wald ratio	1	-0.131961	0.0696964	0.0583091	0.297818
multiple sclerosis || id:ieu-b-18	C1QTNF6 (Spleen)	Wald ratio	1	-0.0751701	0.0487388	0.123	0.44333
multiple sclerosis || id:ieu-b-18	PNLDC1 (Spleen)	Inverse variance weighted	2	-0.034592	0.028681	0.227781	0.595139
multiple sclerosis || id:ieu-b-18	REL (Spleen)	Wald ratio	1	0.197065	0.0857274	0.0215198	0.168222
multiple sclerosis || id:ieu-b-18	ETS2 (Spleen)	Wald ratio	1	0.541844	0.116393	3.23491e-06	0.000133779
multiple sclerosis || id:ieu-b-18	SLC25A41 (Spleen)	Wald ratio	1	0.0178142	0.0163872	0.277001	0.652269
multiple sclerosis || id:ieu-b-18	DAB2 (Spleen)	Wald ratio	1	0.0311365	0.0941639	0.7409	0.925482
multiple sclerosis || id:ieu-b-18	APOBEC3A (Spleen)	Wald ratio	1	-0.171189	0.15055	0.2555	0.617142
multiple sclerosis || id:ieu-b-18	PARP9 (Spleen)	Wald ratio	1	0.0603739	0.0605973	0.319099	0.684521
multiple sclerosis || id:ieu-b-18	ATF5 (Spleen)	Wald ratio	1	-0.0793977	0.0600765	0.186299	0.540646
multiple sclerosis || id:ieu-b-18	LPIN3 (Spleen)	Wald ratio	1	-0.0173792	0.0704686	0.8052	0.939278
multiple sclerosis || id:ieu-b-18	FGD6 (Spleen)	Wald ratio	1	0.119337	0.0633185	0.0594691	0.300155
multiple sclerosis || id:ieu-b-18	CYTH2 (Spleen)	Wald ratio	1	-0.0217648	0.055588	0.6954	0.920975
multiple sclerosis || id:ieu-b-18	SDHC (Spleen)	Wald ratio	1	0.067992	0.0570205	0.233099	0.600748
multiple sclerosis || id:ieu-b-18	PRDX5 (Spleen)	Wald ratio	1	-0.0645112	0.0966115	0.504301	0.8297
multiple sclerosis || id:ieu-b-18	ZNF234 (Spleen)	Wald ratio	1	-0.021123	0.0632226	0.7383	0.925482
multiple sclerosis || id:ieu-b-18	PTX4 (Spleen)	Wald ratio	1	-0.0129441	0.0398152	0.745101	0.925482
multiple sclerosis || id:ieu-b-18	KLRK1 (Spleen)	Wald ratio	1	0.0498559	0.0671782	0.458001	0.7992
multiple sclerosis || id:ieu-b-18	PLTP (Spleen)	Wald ratio	1	0.0697795	0.0401793	0.0824398	0.366971
multiple sclerosis || id:ieu-b-18	VAT1 (Spleen)	Wald ratio	1	-0.0364444	0.0478422	0.446201	0.790978
multiple sclerosis || id:ieu-b-18	SLC1A4 (Spleen)	Wald ratio	1	0.147038	0.0580922	0.0113699	0.107972
multiple sclerosis || id:ieu-b-18	HIP1R (Spleen)	Wald ratio	1	0.0562707	0.122432	0.645799	0.900667
multiple sclerosis || id:ieu-b-18	RNF185 (Spleen)	Wald ratio	1	-0.0600985	0.0630899	0.3408	0.712942
multiple sclerosis || id:ieu-b-18	FMC1 (Spleen)	Wald ratio	1	-0.0313718	0.0507913	0.536799	0.842326
multiple sclerosis || id:ieu-b-18	SLC12A5 (Spleen)	Wald ratio	1	-0.0879524	0.0309068	0.00443094	0.054757
multiple sclerosis || id:ieu-b-18	RCBTB1 (Spleen)	Wald ratio	1	-0.0497824	0.0338262	0.141099	0.466682
multiple sclerosis || id:ieu-b-18	RSPH3 (Spleen)	Wald ratio	1	0.0186993	0.0380374	0.623	0.895533
multiple sclerosis || id:ieu-b-18	SLC37A4 (Spleen)	Wald ratio	1	-0.150024	0.0571026	0.00860712	0.0889866
multiple sclerosis || id:ieu-b-18	CRELD2 (Spleen)	Wald ratio	1	-0.0884213	0.070706	0.211099	0.572597
multiple sclerosis || id:ieu-b-18	TNKS2 (Spleen)	Inverse variance weighted	2	0.0311785	0.0674976	0.644138	0.900667
multiple sclerosis || id:ieu-b-18	BBS2 (Spleen)	Inverse variance weighted	2	0.0165209	0.0209887	0.431206	0.774237
multiple sclerosis || id:ieu-b-18	RPL37 (Spleen)	Wald ratio	1	0.0578262	0.116587	0.619901	0.894232
multiple sclerosis || id:ieu-b-18	LSM4 (Spleen)	Wald ratio	1	0.113852	0.109103	0.2967	0.672878
multiple sclerosis || id:ieu-b-18	TOP1MT (Spleen)	Wald ratio	1	0.0323105	0.253054	0.8984	0.969486
multiple sclerosis || id:ieu-b-18	CYP4F11 (Spleen)	Wald ratio	1	0.00511808	0.0160159	0.749301	0.925482
multiple sclerosis || id:ieu-b-18	BCAR3 (Spleen)	Wald ratio	1	-0.0680021	0.0431693	0.115201	0.431689
multiple sclerosis || id:ieu-b-18	TDRD10 (Spleen)	Wald ratio	1	-0.0373727	0.0450046	0.406301	0.753842
multiple sclerosis || id:ieu-b-18	APLF (Spleen)	Wald ratio	1	0.00123936	0.0494381	0.98	0.988481
multiple sclerosis || id:ieu-b-18	PRXL2B (Spleen)	Inverse variance weighted	2	0.484085	0.0744468	7.90367e-11	2.0265e-08
multiple sclerosis || id:ieu-b-18	GRWD1 (Spleen)	Wald ratio	1	-0.0509455	0.144056	0.7236	0.925482
multiple sclerosis || id:ieu-b-18	AHSA2P (Spleen)	Wald ratio	1	-0.0505925	0.0289187	0.0802095	0.362073
multiple sclerosis || id:ieu-b-18	NPPA (Spleen)	Wald ratio	1	-0.0813683	0.0416255	0.0506102	0.271686
multiple sclerosis || id:ieu-b-18	SRGAP2C (Spleen)	Wald ratio	1	0.0354803	0.0368474	0.335599	0.706466
multiple sclerosis || id:ieu-b-18	LY86 (Spleen)	Wald ratio	1	0.0438113	0.0359602	0.2231	0.589141
multiple sclerosis || id:ieu-b-18	DRD4 (Spleen)	Wald ratio	1	0.0553772	0.0685523	0.4192	0.763372
multiple sclerosis || id:ieu-b-18	FAM161A (Spleen)	Wald ratio	1	0.00544601	0.0602692	0.928	0.975476
multiple sclerosis || id:ieu-b-18	CASQ1 (Spleen)	Wald ratio	1	0.0966845	0.0564877	0.0869698	0.376959
multiple sclerosis || id:ieu-b-18	AIFM3 (Spleen)	Wald ratio	1	-0.0835165	0.0594108	0.1598	0.498452
multiple sclerosis || id:ieu-b-18	GMPR (Spleen)	Wald ratio	1	0.0366838	0.0719992	0.6104	0.893023
multiple sclerosis || id:ieu-b-18	CTSF (Spleen)	Wald ratio	1	-0.0454619	0.0961388	0.6363	0.899795
multiple sclerosis || id:ieu-b-18	DLST (Spleen)	Wald ratio	1	0.0685393	0.0659794	0.298898	0.67305
multiple sclerosis || id:ieu-b-18	CALML6 (Spleen)	Wald ratio	1	-0.08104	0.0337901	0.0164698	0.139829
multiple sclerosis || id:ieu-b-18	RNH1 (Spleen)	Wald ratio	1	0.0597799	0.0560643	0.2863	0.658686
multiple sclerosis || id:ieu-b-18	RAB5C (Spleen)	Wald ratio	1	0.296535	0.111722	0.00794908	0.0849226
multiple sclerosis || id:ieu-b-18	CHAF1A (Spleen)	Wald ratio	1	0.206127	0.0600495	0.000597791	0.0103563
multiple sclerosis || id:ieu-b-18	TMEM54 (Spleen)	Wald ratio	1	-0.190769	0.0653011	0.00348494	0.0451282
multiple sclerosis || id:ieu-b-18	TMEM80 (Spleen)	Wald ratio	1	-0.0439889	0.0280632	0.117	0.434765
multiple sclerosis || id:ieu-b-18	AGL (Spleen)	Wald ratio	1	0.00661827	0.0673322	0.9217	0.974129
multiple sclerosis || id:ieu-b-18	MTA3 (Spleen)	Wald ratio	1	0.0280478	0.125967	0.823801	0.94811
multiple sclerosis || id:ieu-b-18	INO80E (Spleen)	Wald ratio	1	-0.134764	0.0377266	0.000354114	0.00680597
multiple sclerosis || id:ieu-b-18	RBM24 (Spleen)	Wald ratio	1	0.179372	0.118097	0.1288	0.449921
multiple sclerosis || id:ieu-b-18	RCE1 (Spleen)	Wald ratio	1	0.0172949	0.131926	0.8957	0.969486
multiple sclerosis || id:ieu-b-18	LRRC14 (Spleen)	Wald ratio	1	-0.00521552	0.0563836	0.9263	0.975078
multiple sclerosis || id:ieu-b-18	SLC5A1 (Spleen)	Wald ratio	1	-0.0233544	0.031779	0.4624	0.801077
multiple sclerosis || id:ieu-b-18	PDZD3 (Spleen)	Wald ratio	1	0.0340527	0.0406073	0.401702	0.753842
multiple sclerosis || id:ieu-b-18	MIG7 (Spleen)	Wald ratio	1	-0.0680021	0.0431693	0.115201	0.431689
multiple sclerosis || id:ieu-b-18	ZNF710 (Spleen)	Wald ratio	1	-0.129187	0.083561	0.1221	0.44333
multiple sclerosis || id:ieu-b-18	TP53TG5 (Spleen)	Wald ratio	1	0.11081	0.0477929	0.0204198	0.163613
multiple sclerosis || id:ieu-b-18	LGALS2 (Spleen)	Wald ratio	1	0.0146173	0.0265403	0.5818	0.87511
multiple sclerosis || id:ieu-b-18	DACT3 (Spleen)	Wald ratio	1	-0.0358444	0.0383771	0.350302	0.722004
multiple sclerosis || id:ieu-b-18	RPS6KL1 (Spleen)	Wald ratio	1	-0.0253446	0.029496	0.390201	0.748858
multiple sclerosis || id:ieu-b-18	TSEN54 (Spleen)	Wald ratio	1	0.159827	0.0894888	0.0740995	0.342944
multiple sclerosis || id:ieu-b-18	PI4KA (Spleen)	Wald ratio	1	-0.0246884	0.0502347	0.623101	0.895533
multiple sclerosis || id:ieu-b-18	VSIG8 (Spleen)	Wald ratio	1	-0.009695	0.0410956	0.8135	0.944692
multiple sclerosis || id:ieu-b-18	MAPK3 (Spleen)	Wald ratio	1	-0.340293	0.0646763	1.42893e-07	9.15678e-06
multiple sclerosis || id:ieu-b-18	ZNF384 (Spleen)	Wald ratio	1	0.0496416	0.0496713	0.3176	0.684307
multiple sclerosis || id:ieu-b-18	TBC1D23 (Spleen)	Wald ratio	1	0.138376	0.0736308	0.0602001	0.302653
multiple sclerosis || id:ieu-b-18	STRIP2 (Spleen)	Wald ratio	1	-0.0149035	0.0465985	0.7491	0.925482
multiple sclerosis || id:ieu-b-18	CDH17 (Spleen)	Wald ratio	1	0.00687449	0.0421032	0.8703	0.965972
multiple sclerosis || id:ieu-b-18	SETD9 (Spleen)	Inverse variance weighted	2	-0.0220439	0.0266071	0.407389	0.753842
multiple sclerosis || id:ieu-b-18	PYGL (Spleen)	Inverse variance weighted	2	-0.0146182	0.103165	0.887319	0.968041
multiple sclerosis || id:ieu-b-18	DCAF5 (Spleen)	Wald ratio	1	-0.0280197	0.0939005	0.7654	0.928328
multiple sclerosis || id:ieu-b-18	LIME1 (Spleen)	Wald ratio	1	0.0189689	0.0728614	0.7946	0.936874
multiple sclerosis || id:ieu-b-18	ITIH5 (Spleen)	Wald ratio	1	-0.0529107	0.0410388	0.197299	0.549864
multiple sclerosis || id:ieu-b-18	SAMD10 (Spleen)	Wald ratio	1	-0.0261561	0.0835374	0.7542	0.925482
multiple sclerosis || id:ieu-b-18	IL2RB (Spleen)	Wald ratio	1	0.0236627	0.152263	0.876501	0.966016
multiple sclerosis || id:ieu-b-18	SERINC3 (Spleen)	Wald ratio	1	0.0888237	0.109814	0.4186	0.763372
multiple sclerosis || id:ieu-b-18	TSTD2 (Spleen)	Wald ratio	1	0.0388534	0.109574	0.722901	0.925482
multiple sclerosis || id:ieu-b-18	DEPDC5 (Spleen)	Inverse variance weighted	2	-0.00565194	0.0509632	0.911694	0.972793
multiple sclerosis || id:ieu-b-18	MRPL18 (Spleen)	Wald ratio	1	0.0532143	0.0638766	0.4048	0.753842
multiple sclerosis || id:ieu-b-18	IREB2 (Spleen)	Wald ratio	1	-0.0873035	0.110337	0.428802	0.771182
multiple sclerosis || id:ieu-b-18	EIF3B (Spleen)	Wald ratio	1	0.0549849	0.0762258	0.470699	0.81107
multiple sclerosis || id:ieu-b-18	CD200R1 (Spleen)	Wald ratio	1	0.0720085	0.0626102	0.250099	0.612295
multiple sclerosis || id:ieu-b-18	USP32 (Spleen)	Wald ratio	1	0.377733	0.167988	0.0245399	0.182908
multiple sclerosis || id:ieu-b-18	SLFN14 (Spleen)	Wald ratio	1	-0.0152851	0.0888419	0.8634	0.964181
multiple sclerosis || id:ieu-b-18	CENPO (Spleen)	Wald ratio	1	0.0503866	0.0848664	0.552702	0.855436
multiple sclerosis || id:ieu-b-18	LRRC58 (Spleen)	Wald ratio	1	0.0237531	0.0881188	0.7875	0.936874
multiple sclerosis || id:ieu-b-18	VPS33A (Spleen)	Inverse variance weighted	2	0.0740943	0.0430988	0.0855826	0.37446
multiple sclerosis || id:ieu-b-18	ETV7 (Spleen)	Wald ratio	1	-0.15141	0.035393	1.88604e-05	0.000711149
multiple sclerosis || id:ieu-b-18	PLCH2 (Spleen)	Wald ratio	1	-0.0390213	0.0570783	0.4942	0.824954
multiple sclerosis || id:ieu-b-18	CIAO3 (Spleen)	Wald ratio	1	-0.0392392	0.0232444	0.0913897	0.3854
multiple sclerosis || id:ieu-b-18	WTAP (Spleen)	Wald ratio	1	-0.148455	0.11353	0.191	0.545922
multiple sclerosis || id:ieu-b-18	DKKL1 (Spleen)	Wald ratio	1	-0.0360116	0.0294882	0.222002	0.589141
multiple sclerosis || id:ieu-b-18	RNF182 (Spleen)	Inverse variance weighted	2	-0.0970856	0.0678724	0.152599	0.485438
multiple sclerosis || id:ieu-b-18	RTCA (Spleen)	Wald ratio	1	0.0382461	0.0446708	0.391899	0.749873
multiple sclerosis || id:ieu-b-18	FSTL4 (Spleen)	Wald ratio	1	-0.0190857	0.0516613	0.7118	0.925327
multiple sclerosis || id:ieu-b-18	PTPN13 (Spleen)	Wald ratio	1	0.0785798	0.0598633	0.1893	0.54413
multiple sclerosis || id:ieu-b-18	NKPD1 (Spleen)	Wald ratio	1	-0.0592411	0.0449779	0.1878	0.541897
multiple sclerosis || id:ieu-b-18	LPGAT1 (Spleen)	Wald ratio	1	-0.128667	0.0865251	0.137001	0.462197
multiple sclerosis || id:ieu-b-18	AP2S1 (Spleen)	Wald ratio	1	-0.0298538	0.0599673	0.618601	0.894232
multiple sclerosis || id:ieu-b-18	FBXL12 (Spleen)	Wald ratio	1	-0.0687281	0.0684146	0.315098	0.682541
multiple sclerosis || id:ieu-b-18	C5AR2 (Spleen)	Wald ratio	1	-0.323488	0.115681	0.005168	0.0619194
multiple sclerosis || id:ieu-b-18	ABI3BP (Spleen)	Wald ratio	1	0.119527	0.0649561	0.0657498	0.314519
multiple sclerosis || id:ieu-b-18	GPR25 (Spleen)	Wald ratio	1	-0.190267	0.0706235	0.00705792	0.0766801
multiple sclerosis || id:ieu-b-18	CAPN15 (Spleen)	Wald ratio	1	0.0117303	0.0420157	0.7801	0.934662
multiple sclerosis || id:ieu-b-18	NAGLU (Spleen)	Wald ratio	1	-0.0311392	0.0753957	0.679599	0.913256
multiple sclerosis || id:ieu-b-18	MT1X (Spleen)	Wald ratio	1	-0.0449065	0.0612972	0.463801	0.802373
multiple sclerosis || id:ieu-b-18	CEP68 (Spleen)	Wald ratio	1	-0.137147	0.064215	0.0327003	0.212822
multiple sclerosis || id:ieu-b-18	BECN1 (Spleen)	Wald ratio	1	0.294857	0.262706	0.2617	0.623606
multiple sclerosis || id:ieu-b-18	LIF (Spleen)	Wald ratio	1	-0.164836	0.088734	0.0632201	0.309344
multiple sclerosis || id:ieu-b-18	CAMLG (Spleen)	Wald ratio	1	-0.0200301	0.0424079	0.636699	0.899795
multiple sclerosis || id:ieu-b-18	PRKD2 (Spleen)	Wald ratio	1	0.0750115	0.0487399	0.123801	0.44333
multiple sclerosis || id:ieu-b-18	NEB (Spleen)	Inverse variance weighted	2	-0.0320973	0.0387405	0.407376	0.753842
multiple sclerosis || id:ieu-b-18	FRA10AC1 (Spleen)	Wald ratio	1	0.0102415	0.0503129	0.8387	0.950628
multiple sclerosis || id:ieu-b-18	NDUFS2 (Spleen)	Wald ratio	1	0.0296479	0.0695047	0.6697	0.906605
multiple sclerosis || id:ieu-b-18	KEAP1 (Spleen)	Wald ratio	1	-0.161805	0.0993528	0.1034	0.406813
multiple sclerosis || id:ieu-b-18	HSPBAP1 (Spleen)	Wald ratio	1	0.00193677	0.026993	0.9428	0.979638
multiple sclerosis || id:ieu-b-18	KLHDC9 (Spleen)	Inverse variance weighted	2	-0.0418972	0.0461048	0.363488	0.733846
multiple sclerosis || id:ieu-b-18	CLCN6 (Spleen)	Inverse variance weighted	2	-0.00824091	0.0499623	0.868989	0.965972
multiple sclerosis || id:ieu-b-18	NME4 (Spleen)	Wald ratio	1	-0.0138102	0.0355666	0.6978	0.9218
multiple sclerosis || id:ieu-b-18	PACSIN3 (Spleen)	Wald ratio	1	0.0033104	0.0195592	0.8656	0.965796
multiple sclerosis || id:ieu-b-18	SYNJ2 (Spleen)	Wald ratio	1	-0.0543978	0.0649097	0.402001	0.753842
multiple sclerosis || id:ieu-b-18	NIPAL1 (Spleen)	Wald ratio	1	0.00983358	0.0608892	0.8717	0.965972
multiple sclerosis || id:ieu-b-18	CPVL (Spleen)	Wald ratio	1	-0.0162211	0.0760056	0.831	0.94811
multiple sclerosis || id:ieu-b-18	CCS (Spleen)	Wald ratio	1	0.0411354	0.040527	0.3101	0.678564
multiple sclerosis || id:ieu-b-18	FCER1G (Spleen)	Wald ratio	1	0.0848007	0.092391	0.358699	0.729924
multiple sclerosis || id:ieu-b-18	CCDC136 (Spleen)	Wald ratio	1	-0.0746633	0.0657444	0.256099	0.617142
multiple sclerosis || id:ieu-b-18	ATP1A4 (Spleen)	Wald ratio	1	0.0495616	0.0289562	0.0869698	0.376959
multiple sclerosis || id:ieu-b-18	PVR (Spleen)	Inverse variance weighted	2	0.0929181	0.13865	0.502755	0.829514
multiple sclerosis || id:ieu-b-18	DOC2A (Spleen)	Wald ratio	1	-0.264289	0.0709619	0.000195799	0.00456391
multiple sclerosis || id:ieu-b-18	ZHX3 (Spleen)	Wald ratio	1	0.0983394	0.0836582	0.239799	0.602788
multiple sclerosis || id:ieu-b-18	SLC5A3 (Spleen)	Wald ratio	1	0.0378849	0.0779374	0.626901	0.896256
multiple sclerosis || id:ieu-b-18	EAF2 (Spleen)	Wald ratio	1	-0.702606	0.123693	1.34501e-08	1.32639e-06
multiple sclerosis || id:ieu-b-18	CALML3 (Spleen)	Wald ratio	1	0.0471362	0.171473	0.7834	0.936865
multiple sclerosis || id:ieu-b-18	ACTR3C (Spleen)	Wald ratio	1	0.113488	0.179794	0.5279	0.838622
multiple sclerosis || id:ieu-b-18	SENP7 (Spleen)	Wald ratio	1	0.0734857	0.0584413	0.208599	0.5702
multiple sclerosis || id:ieu-b-18	ZBED6CL (Spleen)	Wald ratio	1	-0.026044	0.0489384	0.594602	0.880231
multiple sclerosis || id:ieu-b-18	SLC35A5 (Spleen)	Wald ratio	1	0.0129758	0.0403883	0.748	0.925482
multiple sclerosis || id:ieu-b-18	DPF2 (Spleen)	Wald ratio	1	0.0800066	0.112581	0.477298	0.811369
multiple sclerosis || id:ieu-b-18	GPR27 (Spleen)	Wald ratio	1	0.0787538	0.101476	0.437699	0.780431
multiple sclerosis || id:ieu-b-18	CEP57 (Spleen)	Wald ratio	1	-0.0114449	0.0627156	0.8552	0.960881
multiple sclerosis || id:ieu-b-18	ITIH2 (Spleen)	Wald ratio	1	-0.0495112	0.0322563	0.124801	0.444967
multiple sclerosis || id:ieu-b-18	SNX15 (Spleen)	Wald ratio	1	0.0401692	0.0528947	0.447602	0.791483
multiple sclerosis || id:ieu-b-18	FAM189B (Spleen)	Wald ratio	1	-0.0624137	0.0909792	0.4927	0.823522
multiple sclerosis || id:ieu-b-18	HCAR2 (Spleen)	Wald ratio	1	-0.0760773	0.0739822	0.303799	0.673272
multiple sclerosis || id:ieu-b-18	MTCH1 (Spleen)	Wald ratio	1	0.0466282	0.0788333	0.5542	0.855436
multiple sclerosis || id:ieu-b-18	SCRN2 (Spleen)	Wald ratio	1	-0.0928268	0.0401349	0.0207299	0.164047
multiple sclerosis || id:ieu-b-18	YIF1A (Spleen)	Wald ratio	1	0.215609	0.142252	0.1296	0.450263
multiple sclerosis || id:ieu-b-18	NSD1 (Spleen)	Wald ratio	1	0.0260423	0.0993877	0.7933	0.936874
multiple sclerosis || id:ieu-b-18	TOMM34 (Spleen)	Wald ratio	1	0.0383825	0.0339757	0.258601	0.620836
multiple sclerosis || id:ieu-b-18	AFTPH (Spleen)	Wald ratio	1	-0.225787	0.0915863	0.0136901	0.123597
multiple sclerosis || id:ieu-b-18	DCAKD (Spleen)	Wald ratio	1	-0.0135478	0.0339783	0.690101	0.917727
multiple sclerosis || id:ieu-b-18	DR1 (Spleen)	Wald ratio	1	0.0791528	0.0740486	0.285101	0.658686
multiple sclerosis || id:ieu-b-18	SLC39A8 (Spleen)	Wald ratio	1	0.0307443	0.0826479	0.7099	0.925122
multiple sclerosis || id:ieu-b-18	ALG12 (Spleen)	Wald ratio	1	-0.0724479	0.0535639	0.176199	0.527774
multiple sclerosis || id:ieu-b-18	SRSF6 (Spleen)	Wald ratio	1	0.178182	0.125933	0.1571	0.495161
multiple sclerosis || id:ieu-b-18	TRABD (Spleen)	Wald ratio	1	-0.510115	0.138505	0.000230496	0.00504994
multiple sclerosis || id:ieu-b-18	CCDC157 (Spleen)	Wald ratio	1	0.00871174	0.0467267	0.8521	0.958238
multiple sclerosis || id:ieu-b-18	MARCHF1 (Spleen)	Wald ratio	1	0.013898	0.0859886	0.8716	0.965972
multiple sclerosis || id:ieu-b-18	SLC22A15 (Spleen)	Wald ratio	1	-0.0768016	0.0472949	0.1044	0.406813
multiple sclerosis || id:ieu-b-18	HCN3 (Spleen)	Wald ratio	1	0.00927833	0.0772518	0.9044	0.97187
multiple sclerosis || id:ieu-b-18	COX17 (Spleen)	Wald ratio	1	0.0267083	0.0555076	0.630399	0.896495
multiple sclerosis || id:ieu-b-18	ZCCHC17 (Spleen)	Wald ratio	1	0.0193609	0.0718591	0.7876	0.936874
multiple sclerosis || id:ieu-b-18	ZNF664 (Spleen)	Wald ratio	1	-0.0885184	0.106867	0.407498	0.753842
multiple sclerosis || id:ieu-b-18	HAGH (Spleen)	Wald ratio	1	-0.00215707	0.0329476	0.9478	0.979638
multiple sclerosis || id:ieu-b-18	IFT46 (Spleen)	Wald ratio	1	0.149582	0.0682489	0.0283998	0.193662
multiple sclerosis || id:ieu-b-18	EEF1A2 (Spleen)	Wald ratio	1	-0.0590264	0.0674058	0.3812	0.746105
multiple sclerosis || id:ieu-b-18	PEX11G (Spleen)	Wald ratio	1	-0.066781	0.0451025	0.1387	0.463055
multiple sclerosis || id:ieu-b-18	TAF3 (Spleen)	Wald ratio	1	0.0549599	0.0615252	0.371701	0.740534
multiple sclerosis || id:ieu-b-18	ZFR2 (Spleen)	Wald ratio	1	-0.0325127	0.0374024	0.384701	0.748386
multiple sclerosis || id:ieu-b-18	SKAP1 (Spleen)	Wald ratio	1	-0.0443624	0.0811275	0.584501	0.87511
multiple sclerosis || id:ieu-b-18	AZIN2 (Spleen)	Wald ratio	1	-0.126595	0.0764893	0.0979095	0.396494
multiple sclerosis || id:ieu-b-18	PRR7 (Spleen)	Wald ratio	1	0.143392	0.065054	0.0275102	0.191885
multiple sclerosis || id:ieu-b-18	PRKCZ (Spleen)	Wald ratio	1	0.0297699	0.0529554	0.574001	0.869591
multiple sclerosis || id:ieu-b-18	NTSR1 (Spleen)	Wald ratio	1	-0.0496827	0.0419874	0.2367	0.601907
multiple sclerosis || id:ieu-b-18	MGAT3 (Spleen)	Wald ratio	1	-0.0407494	0.108993	0.7085	0.925122
multiple sclerosis || id:ieu-b-18	EMILIN3 (Spleen)	Wald ratio	1	-0.0671261	0.0401198	0.0942998	0.388544
multiple sclerosis || id:ieu-b-18	HSD17B1 (Spleen)	Wald ratio	1	0.0228736	0.0495426	0.644299	0.900667
multiple sclerosis || id:ieu-b-18	DDX6 (Spleen)	Wald ratio	1	-0.0757209	0.0631901	0.230799	0.598006
multiple sclerosis || id:ieu-b-18	ANKRD9 (Spleen)	Wald ratio	1	-0.0629989	0.0511967	0.2185	0.584797
multiple sclerosis || id:ieu-b-18	FAM216A (Spleen)	Wald ratio	1	0.109136	0.0594579	0.06643	0.315704
multiple sclerosis || id:ieu-b-18	AP1M1 (Spleen)	Wald ratio	1	0.0686331	0.109208	0.529701	0.839403
multiple sclerosis || id:ieu-b-18	SLC17A9 (Spleen)	Wald ratio	1	-0.0359578	0.133847	0.7882	0.936874
multiple sclerosis || id:ieu-b-18	DNAH10 (Spleen)	Wald ratio	1	-0.0211047	0.141819	0.8817	0.966582
multiple sclerosis || id:ieu-b-18	RCCD1 (Spleen)	Wald ratio	1	0.0469004	0.0719671	0.514599	0.8297
multiple sclerosis || id:ieu-b-18	ARHGAP1 (Spleen)	Wald ratio	1	-0.174408	0.077044	0.02359	0.17828
multiple sclerosis || id:ieu-b-18	NUP62 (Spleen)	Wald ratio	1	0.125264	0.0977004	0.199799	0.554422
multiple sclerosis || id:ieu-b-18	TMEM184A (Spleen)	Wald ratio	1	0.0562505	0.0282252	0.0462705	0.263639
multiple sclerosis || id:ieu-b-18	GREB1 (Spleen)	Wald ratio	1	0.0461922	0.0565476	0.414001	0.759843
multiple sclerosis || id:ieu-b-18	ANPEP (Spleen)	Inverse variance weighted	2	-0.0321427	0.0515181	0.532686	0.842051
multiple sclerosis || id:ieu-b-18	GNB3 (Spleen)	Wald ratio	1	0.114513	0.0733538	0.118499	0.437799
multiple sclerosis || id:ieu-b-18	FOXC2 (Spleen)	Wald ratio	1	0.0198264	0.0443441	0.654801	0.900667
multiple sclerosis || id:ieu-b-18	BDH2 (Spleen)	Wald ratio	1	-0.0415575	0.0269883	0.123601	0.44333
multiple sclerosis || id:ieu-b-18	GPR160 (Spleen)	Wald ratio	1	-0.0358059	0.0393862	0.363299	0.733846
multiple sclerosis || id:ieu-b-18	PLAC9 (Spleen)	Wald ratio	1	-0.045262	0.0667006	0.497401	0.825996
multiple sclerosis || id:ieu-b-18	NFXL1 (Spleen)	Wald ratio	1	-0.0760538	0.034515	0.0275595	0.191885
multiple sclerosis || id:ieu-b-18	MAP7 (Spleen)	Wald ratio	1	-0.0239603	0.0274365	0.382501	0.746371
multiple sclerosis || id:ieu-b-18	TSPAN31 (Spleen)	Wald ratio	1	-0.00992088	0.105106	0.9248	0.975078
multiple sclerosis || id:ieu-b-18	ZC3H3 (Spleen)	Wald ratio	1	-0.00246454	0.0199129	0.9015	0.97187
multiple sclerosis || id:ieu-b-18	SV2B (Spleen)	Wald ratio	1	0.0362555	0.0282211	0.1989	0.553123
multiple sclerosis || id:ieu-b-18	NEK10 (Spleen)	Wald ratio	1	-0.142975	0.0576841	0.0131901	0.119927
multiple sclerosis || id:ieu-b-18	PKIA (Spleen)	Wald ratio	1	0.0390489	0.0884319	0.6588	0.900667
multiple sclerosis || id:ieu-b-18	RIF1 (Spleen)	Wald ratio	1	0.0110789	0.0643945	0.8634	0.964181
multiple sclerosis || id:ieu-b-18	SIGIRR (Spleen)	Wald ratio	1	-0.00479206	0.145909	0.9738	0.985259
multiple sclerosis || id:ieu-b-18	RAB3IL1 (Spleen)	Wald ratio	1	-0.0886756	0.0610561	0.146401	0.475153
multiple sclerosis || id:ieu-b-18	BCAS1 (Spleen)	Wald ratio	1	0.0183705	0.0432616	0.671101	0.907543
multiple sclerosis || id:ieu-b-18	FLRT1 (Spleen)	Wald ratio	1	-0.0438209	0.0670343	0.5133	0.8297
multiple sclerosis || id:ieu-b-18	ZBTB48 (Spleen)	Wald ratio	1	0.0315347	0.102218	0.7577	0.925482
multiple sclerosis || id:ieu-b-18	SRPK1 (Spleen)	Wald ratio	1	-0.154805	0.0942528	0.100499	0.403886
multiple sclerosis || id:ieu-b-18	ZNF282 (Spleen)	Wald ratio	1	0.0574532	0.0846661	0.497401	0.825996
multiple sclerosis || id:ieu-b-18	NUP210L (Spleen)	Wald ratio	1	-0.15237	0.148726	0.305599	0.674316
multiple sclerosis || id:ieu-b-18	GABRR2 (Spleen)	Wald ratio	1	-0.0539545	0.0525555	0.304599	0.673272
multiple sclerosis || id:ieu-b-18	SPINDOC (Spleen)	Wald ratio	1	0.00381195	0.0941386	0.9677	0.984487
multiple sclerosis || id:ieu-b-18	PRDM5 (Spleen)	Wald ratio	1	-0.0638029	0.0321869	0.0474502	0.267323
multiple sclerosis || id:ieu-b-18	MPHOSPH9 (Spleen)	Wald ratio	1	0.360024	0.0870434	3.53195e-05	0.00125777
multiple sclerosis || id:ieu-b-18	FITM2 (Spleen)	Wald ratio	1	0.160491	0.0868157	0.0645103	0.310911
multiple sclerosis || id:ieu-b-18	CCDC180 (Spleen)	Wald ratio	1	0.0744711	0.0643421	0.247099	0.606859
multiple sclerosis || id:ieu-b-18	TBC1D2B (Spleen)	Inverse variance weighted	2	-0.139584	0.0590486	0.0180841	0.148081
multiple sclerosis || id:ieu-b-18	PRPF6 (Spleen)	Wald ratio	1	0.0104554	0.167743	0.9503	0.979638
multiple sclerosis || id:ieu-b-18	IFT52 (Spleen)	Wald ratio	1	-0.00304992	0.066104	0.9632	0.984487
multiple sclerosis || id:ieu-b-18	OCEL1 (Spleen)	Wald ratio	1	-0.0550245	0.0451055	0.2225	0.589141
multiple sclerosis || id:ieu-b-18	KIN (Spleen)	Wald ratio	1	0.0414896	0.0585552	0.478601	0.811369
multiple sclerosis || id:ieu-b-18	TNFAIP8 (Spleen)	Wald ratio	1	0.0420733	0.0699984	0.5478	0.853316
multiple sclerosis || id:ieu-b-18	FCHSD1 (Spleen)	Wald ratio	1	-0.0881227	0.0925281	0.3409	0.712942
multiple sclerosis || id:ieu-b-18	TXNDC15 (Spleen)	Inverse variance weighted	2	-0.0451059	0.0353037	0.201372	0.556377
multiple sclerosis || id:ieu-b-18	ATP1A1 (Spleen)	Wald ratio	1	-0.0895491	0.55016	0.8707	0.965972
multiple sclerosis || id:ieu-b-18	TTPAL (Spleen)	Wald ratio	1	-0.0052931	0.0573001	0.9264	0.975078
multiple sclerosis || id:ieu-b-18	KCNK15 (Spleen)	Wald ratio	1	0.0256371	0.0518219	0.620801	0.894232
multiple sclerosis || id:ieu-b-18	ATF7IP2 (Spleen)	Wald ratio	1	0.0254081	0.0670186	0.704599	0.925122
multiple sclerosis || id:ieu-b-18	PNPLA6 (Spleen)	Wald ratio	1	0.150252	0.102479	0.1426	0.466682
multiple sclerosis || id:ieu-b-18	MS4A4E (Spleen)	Wald ratio	1	0.0102413	0.0685276	0.8812	0.966582
multiple sclerosis || id:ieu-b-18	TTF2 (Spleen)	Wald ratio	1	0.00766147	0.0395244	0.8463	0.955067
multiple sclerosis || id:ieu-b-18	AP3S2 (Spleen)	Inverse variance weighted	2	0.0153889	0.0364548	0.672926	0.908195
multiple sclerosis || id:ieu-b-18	CD5 (Spleen)	Wald ratio	1	0.0177109	0.109752	0.8718	0.965972
multiple sclerosis || id:ieu-b-18	CCDC88B (Spleen)	Wald ratio	1	0.28794	0.103764	0.00552097	0.0631954
multiple sclerosis || id:ieu-b-18	HEATR6 (Spleen)	Wald ratio	1	0.00765668	0.0277615	0.7827	0.936865
multiple sclerosis || id:ieu-b-18	FADS6 (Spleen)	Wald ratio	1	-0.0785934	0.0692051	0.2561	0.617142
multiple sclerosis || id:ieu-b-18	NCOA1 (Spleen)	Wald ratio	1	0.358475	0.0893159	5.98089e-05	0.00191688
multiple sclerosis || id:ieu-b-18	TMX1 (Spleen)	Wald ratio	1	-0.0297694	0.0843043	0.723999	0.925482
multiple sclerosis || id:ieu-b-18	EXOC3L4 (Spleen)	Wald ratio	1	0.214317	0.0889343	0.0159598	0.137088
multiple sclerosis || id:ieu-b-18	CRABP1 (Spleen)	Inverse variance weighted	2	-0.0378011	0.045544	0.406544	0.753842
multiple sclerosis || id:ieu-b-18	TMED2 (Spleen)	Wald ratio	1	0.269765	0.111538	0.0155802	0.134958
multiple sclerosis || id:ieu-b-18	FADS2 (Spleen)	Wald ratio	1	0.0012829	0.0146672	0.9303	0.976068
multiple sclerosis || id:ieu-b-18	TMEM50B (Spleen)	Wald ratio	1	-0.0593655	0.0230428	0.00998602	0.0977015
multiple sclerosis || id:ieu-b-18	FOXF1 (Spleen)	Inverse variance weighted	2	-0.0460316	0.0291449	0.114243	0.430765
multiple sclerosis || id:ieu-b-18	LRRC25 (Spleen)	Wald ratio	1	0.0923447	0.113119	0.414298	0.759843
multiple sclerosis || id:ieu-b-18	USF1 (Spleen)	Wald ratio	1	-0.129815	0.0775732	0.0942392	0.388544
multiple sclerosis || id:ieu-b-18	LOC101928160 (Spleen)	Wald ratio	1	0.00461491	0.081061	0.9546	0.981907
multiple sclerosis || id:ieu-b-18	ABCG5 (Spleen)	Wald ratio	1	-0.0235473	0.0361669	0.515	0.8297
multiple sclerosis || id:ieu-b-18	TRIM44 (Spleen)	Wald ratio	1	-0.0486877	0.110572	0.6597	0.900667
multiple sclerosis || id:ieu-b-18	EML5 (Spleen)	Wald ratio	1	0.126575	0.0853343	0.138	0.463055
multiple sclerosis || id:ieu-b-18	RPL10A (Spleen)	Wald ratio	1	0.0103735	0.0664252	0.8759	0.966016
multiple sclerosis || id:ieu-b-18	NPHP4 (Spleen)	Wald ratio	1	0.0385328	0.0288849	0.1822	0.534508
multiple sclerosis || id:ieu-b-18	TNFRSF8 (Spleen)	Wald ratio	1	-0.100914	0.134297	0.4524	0.796811
multiple sclerosis || id:ieu-b-18	ZNF212 (Spleen)	Inverse variance weighted	2	0.0301504	0.0494408	0.541975	0.8463
multiple sclerosis || id:ieu-b-18	GPR108 (Spleen)	Wald ratio	1	0.0209994	0.0374618	0.5751	0.869591
multiple sclerosis || id:ieu-b-18	UPK2 (Spleen)	Wald ratio	1	0.00286084	0.0432818	0.9473	0.979638
multiple sclerosis || id:ieu-b-18	GNPDA1 (Spleen)	Inverse variance weighted	2	0.0945056	0.0658522	0.151254	0.48356
multiple sclerosis || id:ieu-b-18	MADD (Spleen)	Wald ratio	1	0.423389	0.167538	0.0115002	0.108406
multiple sclerosis || id:ieu-b-18	RO60 (Spleen)	Inverse variance weighted	2	0.0533684	0.0820894	0.515611	0.8297
multiple sclerosis || id:ieu-b-18	MARK3 (Spleen)	Wald ratio	1	0.299764	0.0616393	1.15505e-06	5.48435e-05
multiple sclerosis || id:ieu-b-18	SIGLEC16 (Spleen)	Wald ratio	1	0.00495814	0.0370001	0.8934	0.969486
multiple sclerosis || id:ieu-b-18	MICALL2 (Spleen)	Wald ratio	1	0.0934096	0.0905746	0.3024	0.67305
multiple sclerosis || id:ieu-b-18	GRAMD1C (Spleen)	Wald ratio	1	-0.0803871	0.0480836	0.0945599	0.388544
multiple sclerosis || id:ieu-b-18	FBF1 (Spleen)	Wald ratio	1	0.288533	0.0861695	0.000812702	0.013531
multiple sclerosis || id:ieu-b-18	APBB2 (Spleen)	Wald ratio	1	0.0798123	0.0959269	0.405402	0.753842
multiple sclerosis || id:ieu-b-18	KASH5 (Spleen)	Wald ratio	1	-0.0311712	0.0276618	0.259799	0.622344
multiple sclerosis || id:ieu-b-18	LPIN1 (Spleen)	Inverse variance weighted	2	0.0115256	0.0206033	0.575884	0.869591
multiple sclerosis || id:ieu-b-18	HAX1 (Spleen)	Wald ratio	1	0.315229	0.11336	0.0054229	0.0630359
multiple sclerosis || id:ieu-b-18	ZNF491 (Spleen)	Wald ratio	1	-0.0148226	0.0515498	0.7737	0.933977
multiple sclerosis || id:ieu-b-18	HAUS8 (Spleen)	Wald ratio	1	-0.0431765	0.0618468	0.485102	0.816142
multiple sclerosis || id:ieu-b-18	MRPS6 (Spleen)	Wald ratio	1	0.0244536	0.0604447	0.685799	0.917727
multiple sclerosis || id:ieu-b-18	CTSW (Spleen)	Wald ratio	1	0.0228024	0.0224233	0.3092	0.678564
multiple sclerosis || id:ieu-b-18	HFM1 (Spleen)	Wald ratio	1	0.037058	0.0365552	0.3107	0.678564
multiple sclerosis || id:ieu-b-18	IGSF8 (Spleen)	Wald ratio	1	-0.0112194	0.0304352	0.712401	0.925327
multiple sclerosis || id:ieu-b-18	TMEM116 (Spleen)	Wald ratio	1	-0.109626	0.0536771	0.0411202	0.244646
multiple sclerosis || id:ieu-b-18	CPAMD8 (Spleen)	Wald ratio	1	-0.0155451	0.0701393	0.8246	0.94811
multiple sclerosis || id:ieu-b-18	AP2A2 (Spleen)	Wald ratio	1	-0.228806	0.266003	0.3897	0.748858
multiple sclerosis || id:ieu-b-18	CFAP74 (Spleen)	Wald ratio	1	0.045463	0.0362511	0.2098	0.572263
multiple sclerosis || id:ieu-b-18	ATP5F1C (Spleen)	Wald ratio	1	-0.135626	0.128842	0.2925	0.668422
multiple sclerosis || id:ieu-b-18	PRKAR2B (Spleen)	Wald ratio	1	0.0435684	0.0642049	0.497401	0.825996
multiple sclerosis || id:ieu-b-18	FKBP1B (Spleen)	Wald ratio	1	0.0158227	0.0473209	0.7381	0.925482
multiple sclerosis || id:ieu-b-18	S1PR1 (Spleen)	Wald ratio	1	0.40527	0.102843	8.12519e-05	0.00242244
multiple sclerosis || id:ieu-b-18	SLC35E2B (Spleen)	Wald ratio	1	0.0131557	0.0602658	0.827199	0.94811
multiple sclerosis || id:ieu-b-18	CHKB (Spleen)	Wald ratio	1	-0.171525	0.0595757	0.00398797	0.0506196
multiple sclerosis || id:ieu-b-18	PHLDB1 (Spleen)	Wald ratio	1	-0.586929	0.104884	2.19393e-08	1.75789e-06
multiple sclerosis || id:ieu-b-18	SPEF2 (Spleen)	Wald ratio	1	0.0221466	0.0829583	0.7895	0.936874
multiple sclerosis || id:ieu-b-18	TEPP (Spleen)	Wald ratio	1	-0.0135505	0.0230433	0.5565	0.855436
multiple sclerosis || id:ieu-b-18	OSER1 (Spleen)	Wald ratio	1	0.0434284	0.0348875	0.213201	0.573004
multiple sclerosis || id:ieu-b-18	FUT1 (Spleen)	Wald ratio	1	0.0912136	0.0428449	0.0332603	0.212836
multiple sclerosis || id:ieu-b-18	UGDH (Spleen)	Wald ratio	1	0.115509	0.0601019	0.0546206	0.288163
multiple sclerosis || id:ieu-b-18	MFSD12 (Spleen)	Wald ratio	1	0.361242	0.182647	0.04795	0.267323
multiple sclerosis || id:ieu-b-18	VWCE (Spleen)	Wald ratio	1	0.11078	0.11878	0.350999	0.722281
multiple sclerosis || id:ieu-b-18	IRF5 (Spleen)	Wald ratio	1	0.161886	0.0528913	0.00220794	0.0307672
multiple sclerosis || id:ieu-b-18	NDUFB10 (Spleen)	Wald ratio	1	-0.212314	0.122709	0.0835904	0.369527
multiple sclerosis || id:ieu-b-18	ATG4D (Spleen)	Wald ratio	1	-0.00488671	0.0867925	0.9551	0.981907
multiple sclerosis || id:ieu-b-18	TBX6 (Spleen)	Wald ratio	1	0.183855	0.0332612	3.24624e-08	2.44805e-06
multiple sclerosis || id:ieu-b-18	GNA12 (Spleen)	Wald ratio	1	0.0161042	0.0332939	0.628601	0.896495
multiple sclerosis || id:ieu-b-18	TTL (Spleen)	Wald ratio	1	0.423538	0.0898049	2.40281e-06	0.000110014
multiple sclerosis || id:ieu-b-18	PPIL1 (Spleen)	Wald ratio	1	0.0133663	0.126424	0.9158	0.972793
multiple sclerosis || id:ieu-b-18	DTWD2 (Spleen)	Wald ratio	1	0.0365662	0.0681545	0.5916	0.879891
multiple sclerosis || id:ieu-b-18	SYT7 (Spleen)	Wald ratio	1	0.0939201	0.0666837	0.159	0.498383
multiple sclerosis || id:ieu-b-18	NDFIP1 (Spleen)	Wald ratio	1	-0.0455304	0.0937199	0.6271	0.896256
multiple sclerosis || id:ieu-b-18	CCDC116 (Spleen)	Wald ratio	1	0.0725483	0.0351589	0.0390705	0.237386
multiple sclerosis || id:ieu-b-18	ID3 (Spleen)	Inverse variance weighted	2	0.0153518	0.0563372	0.785239	0.936874
multiple sclerosis || id:ieu-b-18	GTF2F1 (Spleen)	Wald ratio	1	-0.0321947	0.066754	0.629601	0.896495
multiple sclerosis || id:ieu-b-18	PAPSS1 (Spleen)	Wald ratio	1	-0.0374785	0.0478107	0.433102	0.776554
multiple sclerosis || id:ieu-b-18	GOSR2 (Spleen)	Wald ratio	1	-0.0984707	0.0595743	0.0983502	0.396494
multiple sclerosis || id:ieu-b-18	COL9A3 (Spleen)	Wald ratio	1	-0.0157827	0.0442606	0.721401	0.925482
multiple sclerosis || id:ieu-b-18	PTGER2 (Spleen)	Wald ratio	1	0.0894426	0.0689717	0.1947	0.547379
multiple sclerosis || id:ieu-b-18	REX1BD (Spleen)	Wald ratio	1	0.100071	0.0830817	0.2284	0.595139
multiple sclerosis || id:ieu-b-18	TMED9 (Spleen)	Wald ratio	1	-0.228378	0.122121	0.0614704	0.305446
multiple sclerosis || id:ieu-b-18	MAPK13 (Spleen)	Wald ratio	1	0.0605649	0.0765606	0.428902	0.771182
multiple sclerosis || id:ieu-b-18	TARDBP (Spleen)	Wald ratio	1	-0.00703208	0.10866	0.9484	0.979638
multiple sclerosis || id:ieu-b-18	MPZL3 (Spleen)	Wald ratio	1	0.114365	0.0595706	0.0548798	0.288344
multiple sclerosis || id:ieu-b-18	GET1 (Spleen)	Wald ratio	1	-0.0330916	0.038245	0.3869	0.748858
multiple sclerosis || id:ieu-b-18	PI16 (Spleen)	Wald ratio	1	-0.0320935	0.0496118	0.517701	0.8297
multiple sclerosis || id:ieu-b-18	IL15RA (Spleen)	Wald ratio	1	-0.1052	0.0407982	0.00992202	0.0977015
multiple sclerosis || id:ieu-b-18	ZNF112 (Spleen)	Inverse variance weighted	2	-0.0339793	0.0405087	0.401573	0.753842
multiple sclerosis || id:ieu-b-18	MICOS13 (Spleen)	Wald ratio	1	0.0208643	0.154245	0.8924	0.969486
multiple sclerosis || id:ieu-b-18	UBLCP1 (Spleen)	Wald ratio	1	-0.363439	0.109366	0.000890094	0.0142638
multiple sclerosis || id:ieu-b-18	NEURL2 (Spleen)	Wald ratio	1	0.0627045	0.0338328	0.0638301	0.309963
multiple sclerosis || id:ieu-b-18	PSMG3 (Spleen)	Wald ratio	1	-0.0842827	0.117556	0.473399	0.811369
multiple sclerosis || id:ieu-b-18	RNF207 (Spleen)	Wald ratio	1	0.010364	0.0420019	0.8051	0.939278
multiple sclerosis || id:ieu-b-18	PLEKHD1 (Spleen)	Wald ratio	1	0.0119434	0.0298326	0.6889	0.917727
multiple sclerosis || id:ieu-b-18	MRPL58 (Spleen)	Wald ratio	1	-0.167415	0.243363	0.4915	0.822589
multiple sclerosis || id:ieu-b-18	CD37 (Spleen)	Wald ratio	1	-0.491426	0.0741805	3.47888e-11	1.48664e-08
multiple sclerosis || id:ieu-b-18	MAPK14 (Spleen)	Wald ratio	1	-0.248721	0.120438	0.0389101	0.237386
multiple sclerosis || id:ieu-b-18	LTBR (Spleen)	Wald ratio	1	-0.0243312	0.0672252	0.7174	0.925482
multiple sclerosis || id:ieu-b-18	TCP10L (Spleen)	Wald ratio	1	-0.0174388	0.0478987	0.7158	0.925482
multiple sclerosis || id:ieu-b-18	MRPL34 (Spleen)	Wald ratio	1	0.0210101	0.0384732	0.584999	0.87511
multiple sclerosis || id:ieu-b-18	SP140 (Spleen)	Wald ratio	1	-0.239363	0.128403	0.0622997	0.306598
multiple sclerosis || id:ieu-b-18	CKB (Spleen)	Wald ratio	1	0.138226	0.062843	0.0278398	0.191885
multiple sclerosis || id:ieu-b-18	LIAS (Spleen)	Wald ratio	1	0.0340278	0.0381004	0.371799	0.740534
multiple sclerosis || id:ieu-b-18	SLC26A8 (Spleen)	Wald ratio	1	-0.0889376	0.0789911	0.2602	0.622344
multiple sclerosis || id:ieu-b-18	TRIM65 (Spleen)	Wald ratio	1	-0.0509041	0.0377576	0.177599	0.529494
multiple sclerosis || id:ieu-b-18	UGT3A2 (Spleen)	Wald ratio	1	0.0521893	0.0380422	0.170101	0.51798
multiple sclerosis || id:ieu-b-18	GRINA (Spleen)	Wald ratio	1	-0.495046	0.135333	0.00025421	0.00520308
multiple sclerosis || id:ieu-b-18	SLC2A4RG (Spleen)	Wald ratio	1	-0.331142	0.0939011	0.0004211	0.00793897
multiple sclerosis || id:ieu-b-18	CREB5 (Spleen)	Wald ratio	1	-0.0553884	0.111864	0.6205	0.894232
multiple sclerosis || id:ieu-b-18	MEIS3 (Spleen)	Wald ratio	1	-0.195568	0.114391	0.0873299	0.376959
multiple sclerosis || id:ieu-b-18	MYO9B (Spleen)	Wald ratio	1	0.0671743	0.0971534	0.489299	0.821048
multiple sclerosis || id:ieu-b-18	LRRC10B (Spleen)	Wald ratio	1	0.0472905	0.0401963	0.239399	0.602788
multiple sclerosis || id:ieu-b-18	FAM228A (Spleen)	Wald ratio	1	0.0516136	0.0375783	0.169599	0.517681
multiple sclerosis || id:ieu-b-18	PITPNM2 (Spleen)	Wald ratio	1	-0.0389284	0.104573	0.7097	0.925122
multiple sclerosis || id:ieu-b-18	GEM (Spleen)	Wald ratio	1	0.0610836	0.0825273	0.459202	0.799859
multiple sclerosis || id:ieu-b-18	RIT1 (Spleen)	Wald ratio	1	0.10884	0.0865197	0.208401	0.5702
multiple sclerosis || id:ieu-b-18	CAPS (Spleen)	Wald ratio	1	0.0372189	0.0575211	0.517601	0.8297
multiple sclerosis || id:ieu-b-18	PLOD1 (Spleen)	Wald ratio	1	-0.103706	0.0671691	0.122599	0.44333
multiple sclerosis || id:ieu-b-18	ENO2 (Spleen)	Wald ratio	1	-0.117628	0.0847191	0.165	0.51218
multiple sclerosis || id:ieu-b-18	KLRC2 (Spleen)	Inverse variance weighted	2	0.0119215	0.0386048	0.757468	0.925482
multiple sclerosis || id:ieu-b-18	NUP85 (Spleen)	Inverse variance weighted	2	0.0315673	0.0272517	0.246717	0.606859
multiple sclerosis || id:ieu-b-18	MYRF (Spleen)	Wald ratio	1	0.00766071	0.0274265	0.780001	0.934662
multiple sclerosis || id:ieu-b-18	IFT140 (Spleen)	Wald ratio	1	0.0191978	0.0432864	0.6574	0.900667
multiple sclerosis || id:ieu-b-18	ACOT8 (Spleen)	Wald ratio	1	-0.25005	0.445958	0.575	0.869591
multiple sclerosis || id:ieu-b-18	VANGL1 (Spleen)	Wald ratio	1	-0.0234626	0.0533179	0.6599	0.900667
multiple sclerosis || id:ieu-b-18	TSTD1 (Spleen)	Wald ratio	1	0.0438313	0.0823392	0.5945	0.880231
multiple sclerosis || id:ieu-b-18	ZNF862 (Spleen)	Wald ratio	1	-0.140631	0.0792215	0.0758703	0.347378
multiple sclerosis || id:ieu-b-18	EFCAB13 (Spleen)	Wald ratio	1	-0.108449	0.0435613	0.0127899	0.117119
multiple sclerosis || id:ieu-b-18	HIF3A (Spleen)	Wald ratio	1	0.13244	0.0957933	0.166799	0.514344
multiple sclerosis || id:ieu-b-18	SYVN1 (Spleen)	Wald ratio	1	-0.156096	0.074524	0.0362096	0.225343
multiple sclerosis || id:ieu-b-18	TSPAN33 (Spleen)	Wald ratio	1	-0.119474	0.0980852	0.2232	0.589141
multiple sclerosis || id:ieu-b-18	DDA1 (Spleen)	Inverse variance weighted	2	0.0272624	0.0758935	0.719431	0.925482
multiple sclerosis || id:ieu-b-18	CLDN11 (Spleen)	Wald ratio	1	-0.287437	0.715298	0.6878	0.917727
multiple sclerosis || id:ieu-b-18	CCDC92 (Spleen)	Wald ratio	1	0.0406709	0.0392737	0.3004	0.67305
multiple sclerosis || id:ieu-b-18	APOBEC3C (Spleen)	Wald ratio	1	-0.0126672	0.0672073	0.8505	0.958121
multiple sclerosis || id:ieu-b-18	BIRC7 (Spleen)	Wald ratio	1	-0.0726417	0.05911	0.2191	0.585179
multiple sclerosis || id:ieu-b-18	GRB10 (Spleen)	Wald ratio	1	-0.0456372	0.104759	0.663099	0.90093
multiple sclerosis || id:ieu-b-18	ARRDC5 (Spleen)	Wald ratio	1	-0.105743	0.0713805	0.138499	0.463055
multiple sclerosis || id:ieu-b-18	PTGIR (Spleen)	Inverse variance weighted	2	0.043467	0.06699	0.51643	0.8297
multiple sclerosis || id:ieu-b-18	MAPKAPK5 (Spleen)	Wald ratio	1	0.12503	0.0606701	0.0393199	0.237774
multiple sclerosis || id:ieu-b-18	TICAM1 (Spleen)	Wald ratio	1	-0.193533	0.0747277	0.00960193	0.0969266
multiple sclerosis || id:ieu-b-18	CACTIN (Spleen)	Wald ratio	1	-0.306247	0.228519	0.1802	0.531958
multiple sclerosis || id:ieu-b-18	ST6GAL1 (Spleen)	Inverse variance weighted	2	-0.0499858	0.0934598	0.592762	0.879891
multiple sclerosis || id:ieu-b-18	CASTOR1 (Spleen)	Wald ratio	1	0.0228213	0.0695739	0.7429	0.925482
multiple sclerosis || id:ieu-b-18	CARF (Spleen)	Wald ratio	1	0.433783	0.114674	0.000155101	0.0036822
multiple sclerosis || id:ieu-b-18	SAP30BP (Spleen)	Wald ratio	1	-0.01285	0.0876933	0.8835	0.966582
multiple sclerosis || id:ieu-b-18	TBC1D22B (Spleen)	Wald ratio	1	0.00328654	0.157957	0.9834	0.99038
multiple sclerosis || id:ieu-b-18	HOXB2 (Spleen)	Wald ratio	1	0.0143779	0.0329106	0.6622	0.90093
multiple sclerosis || id:ieu-b-18	NPEPPS (Spleen)	Wald ratio	1	0.772887	0.11781	5.36436e-11	1.71928e-08
multiple sclerosis || id:ieu-b-18	LPAR3 (Spleen)	Wald ratio	1	0.0266141	0.0222146	0.230899	0.598006
multiple sclerosis || id:ieu-b-18	MPV17L2 (Spleen)	Wald ratio	1	0.0464524	0.118519	0.695101	0.920975
multiple sclerosis || id:ieu-b-18	ZPBP2 (Spleen)	Wald ratio	1	0.153397	0.039877	0.000119696	0.00333589
multiple sclerosis || id:ieu-b-18	FCF1 (Spleen)	Wald ratio	1	0.134361	0.14584	0.3569	0.727825
multiple sclerosis || id:ieu-b-18	RIOK1 (Spleen)	Wald ratio	1	0.0234271	0.0664943	0.7246	0.925482
multiple sclerosis || id:ieu-b-18	FBLN7 (Spleen)	Wald ratio	1	0.0330792	0.0512209	0.5184	0.8297
multiple sclerosis || id:ieu-b-18	LOC112267931 (Spleen)	Wald ratio	1	0.0311365	0.0941639	0.7409	0.925482
multiple sclerosis || id:ieu-b-18	CRTAP (Spleen)	Wald ratio	1	-0.0602158	0.137183	0.660701	0.900667
multiple sclerosis || id:ieu-b-18	PRR5L (Spleen)	Wald ratio	1	0.0372526	0.0644401	0.563199	0.859854
multiple sclerosis || id:ieu-b-18	WIPF2 (Spleen)	Wald ratio	1	-0.0387111	0.0818871	0.636401	0.899795
multiple sclerosis || id:ieu-b-18	CD244 (Spleen)	Wald ratio	1	0.0560441	0.160713	0.727299	0.925482
multiple sclerosis || id:ieu-b-18	ARID5B (Spleen)	Wald ratio	1	0.0179107	0.0794758	0.821699	0.94811
multiple sclerosis || id:ieu-b-18	EZH2 (Spleen)	Wald ratio	1	-0.0283035	0.110532	0.7979	0.938532
multiple sclerosis || id:ieu-b-18	B3GNT3 (Spleen)	Wald ratio	1	0.0329267	0.0328648	0.316399	0.683083
multiple sclerosis || id:ieu-b-18	APOC2 (Spleen)	Wald ratio	1	-0.00490102	0.0196257	0.8028	0.939042
multiple sclerosis || id:ieu-b-18	RCOR2 (Spleen)	Wald ratio	1	-0.0320883	0.0914932	0.7258	0.925482
multiple sclerosis || id:ieu-b-18	VEGFB (Spleen)	Inverse variance weighted	2	-0.113319	0.201645	0.574134	0.869591
multiple sclerosis || id:ieu-b-18	MOV10L1 (Spleen)	Wald ratio	1	-0.00249262	0.0204527	0.903	0.97187
multiple sclerosis || id:ieu-b-18	ATXN1 (Spleen)	Wald ratio	1	-0.137505	0.0868342	0.113299	0.428465
multiple sclerosis || id:ieu-b-18	RSPRY1 (Spleen)	Wald ratio	1	-0.0083094	0.0380877	0.827301	0.94811
multiple sclerosis || id:ieu-b-18	PAMR1 (Spleen)	Wald ratio	1	0.114061	0.0524868	0.0297696	0.200867
multiple sclerosis || id:ieu-b-18	UBXN2A (Spleen)	Wald ratio	1	0.0548401	0.0549864	0.3186	0.684521
multiple sclerosis || id:ieu-b-18	ZNF180 (Spleen)	Wald ratio	1	-0.0570215	0.0595874	0.338598	0.710445
multiple sclerosis || id:ieu-b-18	POLR1B (Spleen)	Wald ratio	1	-0.00284126	0.0273964	0.9174	0.972793
multiple sclerosis || id:ieu-b-18	MIF4GD (Spleen)	Wald ratio	1	-0.181089	0.0767162	0.0182502	0.148081
multiple sclerosis || id:ieu-b-18	ADAT2 (Spleen)	Inverse variance weighted	2	-0.0142028	0.0659089	0.829384	0.94811
multiple sclerosis || id:ieu-b-18	EZR (Spleen)	Wald ratio	1	-0.113481	0.125847	0.367199	0.73901
multiple sclerosis || id:ieu-b-18	LEPR (Spleen)	Wald ratio	1	0.0745502	0.0762626	0.328299	0.696641
multiple sclerosis || id:ieu-b-18	TGFB3 (Spleen)	Wald ratio	1	0.142412	0.0515581	0.00574197	0.0651434
multiple sclerosis || id:ieu-b-18	FBXO2 (Spleen)	Wald ratio	1	0.015799	0.0512774	0.758	0.925482
multiple sclerosis || id:ieu-b-18	VASH2 (Spleen)	Wald ratio	1	0.0026062	0.0666319	0.9688	0.984487
multiple sclerosis || id:ieu-b-18	MED25 (Spleen)	Wald ratio	1	0.11732	0.0573337	0.0407304	0.244646
multiple sclerosis || id:ieu-b-18	SKAP2 (Spleen)	Inverse variance weighted	2	0.00586865	0.142924	0.967247	0.984487
multiple sclerosis || id:ieu-b-18	TRPM4 (Spleen)	Wald ratio	1	-0.0287119	0.0241357	0.234202	0.600748
multiple sclerosis || id:ieu-b-18	POLR3K (Spleen)	Wald ratio	1	-0.00890067	0.076354	0.9072	0.972433
multiple sclerosis || id:ieu-b-18	IGSF11 (Spleen)	Wald ratio	1	0.014092	0.0251657	0.5755	0.869591
multiple sclerosis || id:ieu-b-18	CCDC78 (Spleen)	Wald ratio	1	-0.0232478	0.0390774	0.551899	0.855436
multiple sclerosis || id:ieu-b-18	KRT32 (Spleen)	Wald ratio	1	-0.0538474	0.0253361	0.0335599	0.212989
multiple sclerosis || id:ieu-b-18	ZNF426 (Spleen)	Inverse variance weighted	2	0.00214738	0.0554209	0.969092	0.984487
multiple sclerosis || id:ieu-b-18	TEN1 (Spleen)	Wald ratio	1	-0.0898892	0.0250765	0.000337594	0.00665839
multiple sclerosis || id:ieu-b-18	GALC (Spleen)	Wald ratio	1	-0.189841	0.0498695	0.000140797	0.00358456
multiple sclerosis || id:ieu-b-18	SPDYC (Spleen)	Wald ratio	1	0.044032	0.0383822	0.2513	0.612295
multiple sclerosis || id:ieu-b-18	PLEKHG5 (Spleen)	Wald ratio	1	-0.127771	0.0855065	0.135101	0.456992
multiple sclerosis || id:ieu-b-18	MFNG (Spleen)	Wald ratio	1	-0.110706	0.0853495	0.1946	0.547379
multiple sclerosis || id:ieu-b-18	CCR10 (Spleen)	Wald ratio	1	-0.117739	0.0592945	0.0470699	0.267007
multiple sclerosis || id:ieu-b-18	KRT23 (Spleen)	Wald ratio	1	0.0215797	0.0305461	0.479899	0.811369
multiple sclerosis || id:ieu-b-18	CSF2RB (Spleen)	Wald ratio	1	0.0663972	0.132278	0.615701	0.893776
multiple sclerosis || id:ieu-b-18	ARHGAP25 (Spleen)	Wald ratio	1	0.170914	0.0967363	0.0772614	0.351238
multiple sclerosis || id:ieu-b-18	ATP8B2 (Spleen)	Wald ratio	1	-0.101488	0.0721953	0.1598	0.498452
multiple sclerosis || id:ieu-b-18	MEGF6 (Spleen)	Wald ratio	1	0.00807876	0.0540572	0.8812	0.966582
multiple sclerosis || id:ieu-b-18	AHCYL2 (Spleen)	Wald ratio	1	0.0750721	0.0625817	0.2303	0.598006
multiple sclerosis || id:ieu-b-18	GFER (Spleen)	Wald ratio	1	-0.00515346	0.0763706	0.9462	0.979638
multiple sclerosis || id:ieu-b-18	HBQ1 (Spleen)	Wald ratio	1	0.0209396	0.0470816	0.6565	0.900667
multiple sclerosis || id:ieu-b-18	ADCK5 (Spleen)	Wald ratio	1	-0.0353287	0.0533579	0.507902	0.8297
multiple sclerosis || id:ieu-b-18	MAFA (Spleen)	Wald ratio	1	-0.0337925	0.0501242	0.500199	0.826697
multiple sclerosis || id:ieu-b-18	RCAN3 (Spleen)	Wald ratio	1	0.123281	0.0911262	0.176099	0.527774
multiple sclerosis || id:ieu-b-18	NEMP2 (Spleen)	Wald ratio	1	-0.0480772	0.0384955	0.2117	0.572597
multiple sclerosis || id:ieu-b-18	GRK7 (Spleen)	Wald ratio	1	0.0361362	0.0322838	0.263001	0.625541
multiple sclerosis || id:ieu-b-18	UBE2J1 (Spleen)	Wald ratio	1	0.208703	0.182078	0.2517	0.612295
multiple sclerosis || id:ieu-b-18	F11R (Spleen)	Wald ratio	1	-0.0231072	0.0431152	0.591999	0.879891
multiple sclerosis || id:ieu-b-18	PPP2R5C (Spleen)	Wald ratio	1	-0.0828106	0.163401	0.612299	0.893023
multiple sclerosis || id:ieu-b-18	MEN1 (Spleen)	Wald ratio	1	0.100837	0.062525	0.1068	0.413562
multiple sclerosis || id:ieu-b-18	C1orf167 (Spleen)	Wald ratio	1	-0.139134	0.0458272	0.00239699	0.0326908
multiple sclerosis || id:ieu-b-18	LNP1 (Spleen)	Wald ratio	1	0.0604097	0.0402509	0.1334	0.456051
multiple sclerosis || id:ieu-b-18	PAPOLG (Spleen)	Wald ratio	1	0.0280312	0.100076	0.779401	0.934662
multiple sclerosis || id:ieu-b-18	HAP1 (Spleen)	Wald ratio	1	-0.123254	0.072357	0.0884901	0.380686
multiple sclerosis || id:ieu-b-18	C2CD2L (Spleen)	Inverse variance weighted	2	0.192203	0.115842	0.0970807	0.395103
multiple sclerosis || id:ieu-b-18	JUP (Spleen)	Wald ratio	1	0.0571016	0.0349501	0.1023	0.406813
multiple sclerosis || id:ieu-b-18	NIT1 (Spleen)	Wald ratio	1	0.00725489	0.0659464	0.9124	0.972793
multiple sclerosis || id:ieu-b-18	DHDH (Spleen)	Inverse variance weighted	2	-0.0376523	0.0724019	0.603032	0.889629
multiple sclerosis || id:ieu-b-18	EEF2 (Spleen)	Wald ratio	1	0.0636858	0.108081	0.5557	0.855436
multiple sclerosis || id:ieu-b-18	CDCA3 (Spleen)	Wald ratio	1	0.055118	0.165234	0.7387	0.925482
multiple sclerosis || id:ieu-b-18	KLC1 (Spleen)	Inverse variance weighted	2	0.0665813	0.041772	0.110953	0.422084
multiple sclerosis || id:ieu-b-18	SP6 (Spleen)	Wald ratio	1	-0.0173953	0.0205553	0.397402	0.753653
multiple sclerosis || id:ieu-b-18	TCEA3 (Spleen)	Wald ratio	1	0.0957273	0.06296	0.128399	0.449921
multiple sclerosis || id:ieu-b-18	KPNA1 (Spleen)	Wald ratio	1	0.310768	0.114301	0.00655108	0.0717819
multiple sclerosis || id:ieu-b-18	FAM117B (Spleen)	Wald ratio	1	0.0490543	0.0489721	0.316499	0.683083
multiple sclerosis || id:ieu-b-18	LRRC43 (Spleen)	Wald ratio	1	0.115895	0.0575749	0.0441203	0.25457
multiple sclerosis || id:ieu-b-18	SSPOP (Spleen)	Wald ratio	1	-0.0353787	0.0431065	0.411801	0.75743
multiple sclerosis || id:ieu-b-18	SPSB2 (Spleen)	Wald ratio	1	-0.0389173	0.0334325	0.2444	0.604936
multiple sclerosis || id:ieu-b-18	CSE1L (Spleen)	Wald ratio	1	0.00372261	0.0925048	0.9679	0.984487
multiple sclerosis || id:ieu-b-18	CORO2A (Spleen)	Wald ratio	1	0.0423776	0.0597133	0.4779	0.811369
multiple sclerosis || id:ieu-b-18	TTC23L (Spleen)	Wald ratio	1	0.0187365	0.0584871	0.7487	0.925482
multiple sclerosis || id:ieu-b-18	ARMC9 (Spleen)	Inverse variance weighted	2	-0.0114951	0.0334072	0.730779	0.925482
multiple sclerosis || id:ieu-b-18	SEC14L4 (Spleen)	Wald ratio	1	0.0425195	0.0718326	0.5539	0.855436
multiple sclerosis || id:ieu-b-18	NFE2L3 (Spleen)	Wald ratio	1	0.0786136	0.0355823	0.0271504	0.19188
multiple sclerosis || id:ieu-b-18	DPY19L4 (Spleen)	Wald ratio	1	-0.0682441	0.131724	0.6044	0.890622
multiple sclerosis || id:ieu-b-18	NUCB1 (Spleen)	Wald ratio	1	0.0407877	0.0434526	0.347899	0.721306
multiple sclerosis || id:ieu-b-18	LRRC56 (Spleen)	Wald ratio	1	0.179339	0.0790798	0.0233402	0.178108
multiple sclerosis || id:ieu-b-18	DUSP23 (Spleen)	Wald ratio	1	0.389191	0.111194	0.000465079	0.00816789
multiple sclerosis || id:ieu-b-18	PHYKPL (Spleen)	Wald ratio	1	0.00526262	0.105458	0.9602	0.983994
multiple sclerosis || id:ieu-b-18	PXYLP1 (Spleen)	Wald ratio	1	0.0107788	0.0327682	0.7422	0.925482
multiple sclerosis || id:ieu-b-18	CLCN7 (Spleen)	Wald ratio	1	-0.00180763	0.0283721	0.9492	0.979638
multiple sclerosis || id:ieu-b-18	SIDT1 (Spleen)	Inverse variance weighted	2	0.217793	0.101166	0.031333	0.207056
multiple sclerosis || id:ieu-b-18	LYRM2 (Spleen)	Wald ratio	1	0.0357206	0.0722042	0.620801	0.894232
multiple sclerosis || id:ieu-b-18	L3MBTL3 (Spleen)	Wald ratio	1	-0.117326	0.0648079	0.07024	0.330081
multiple sclerosis || id:ieu-b-18	CPNE2 (Spleen)	Wald ratio	1	0.145646	0.0982923	0.138402	0.463055
multiple sclerosis || id:ieu-b-18	RCN3 (Spleen)	Wald ratio	1	0.0355165	0.113195	0.753701	0.925482
multiple sclerosis || id:ieu-b-18	GDPD3 (Spleen)	Wald ratio	1	-0.464696	0.090338	2.68992e-07	1.55231e-05
multiple sclerosis || id:ieu-b-18	GEMIN7 (Spleen)	Wald ratio	1	0.0646597	0.0768276	0.400001	0.753842
multiple sclerosis || id:ieu-b-18	BABAM1 (Spleen)	Wald ratio	1	-0.0875021	0.0996931	0.380098	0.745086
multiple sclerosis || id:ieu-b-18	MAPK8IP2 (Spleen)	Wald ratio	1	0.16267	0.0508135	0.001368	0.0203928
multiple sclerosis || id:ieu-b-18	FAM170A (Spleen)	Wald ratio	1	-0.0320023	0.0376718	0.395601	0.75135
multiple sclerosis || id:ieu-b-18	OSBP2 (Spleen)	Wald ratio	1	-0.0133275	0.0357116	0.709001	0.925122
multiple sclerosis || id:ieu-b-18	VPS11 (Spleen)	Wald ratio	1	0.00925009	0.0472836	0.8449	0.954327
multiple sclerosis || id:ieu-b-18	ICMT (Spleen)	Wald ratio	1	0.0808957	0.0769768	0.2933	0.669058
multiple sclerosis || id:ieu-b-18	TMEM143 (Spleen)	Wald ratio	1	0.0369206	0.0443466	0.405101	0.753842
multiple sclerosis || id:ieu-b-18	ALPK2 (Spleen)	Wald ratio	1	-0.273046	0.0513552	1.056e-07	7.1252e-06
multiple sclerosis || id:ieu-b-18	PHF13 (Spleen)	Wald ratio	1	0.144145	0.0759074	0.0575705	0.295222
multiple sclerosis || id:ieu-b-18	CIITA (Spleen)	Wald ratio	1	-0.312636	0.15082	0.0381803	0.234197
multiple sclerosis || id:ieu-b-18	CD3G (Spleen)	Wald ratio	1	-0.0630795	0.123116	0.608399	0.893023
multiple sclerosis || id:ieu-b-18	LONP1 (Spleen)	Wald ratio	1	-0.0605058	0.0566273	0.285299	0.658686
multiple sclerosis || id:ieu-b-18	CDK3 (Spleen)	Wald ratio	1	0.00456155	0.0570756	0.9363	0.979638
multiple sclerosis || id:ieu-b-18	LCA5L (Spleen)	Inverse variance weighted	2	-0.0222181	0.0178004	0.211965	0.572597
multiple sclerosis || id:ieu-b-18	P3H3 (Spleen)	Wald ratio	1	0.105922	0.0732919	0.1484	0.478013
multiple sclerosis || id:ieu-b-18	LRPPRC (Spleen)	Wald ratio	1	-0.0963088	0.0593931	0.1049	0.40752
multiple sclerosis || id:ieu-b-18	SF3B2 (Spleen)	Wald ratio	1	0.110984	0.0356593	0.00185602	0.0264379
multiple sclerosis || id:ieu-b-18	SMG8 (Spleen)	Wald ratio	1	-0.108431	0.0794085	0.1721	0.520358
multiple sclerosis || id:ieu-b-18	APOBEC3H (Spleen)	Wald ratio	1	-0.0559571	0.0611182	0.3599	0.731208
multiple sclerosis || id:ieu-b-18	PCDH1 (Spleen)	Wald ratio	1	0.0643624	0.0648684	0.3211	0.687229
multiple sclerosis || id:ieu-b-18	INTS6 (Spleen)	Wald ratio	1	0.0451345	0.0708675	0.5242	0.835851
multiple sclerosis || id:ieu-b-18	PPP3R1 (Spleen)	Wald ratio	1	-0.285169	0.076944	0.000210397	0.00481659
multiple sclerosis || id:ieu-b-18	SOX8 (Spleen)	Wald ratio	1	-0.0408679	0.0472325	0.386902	0.748858
multiple sclerosis || id:ieu-b-18	BANF1 (Spleen)	Wald ratio	1	0.455833	0.0867829	1.49994e-07	9.15678e-06
multiple sclerosis || id:ieu-b-18	OLFM2 (Spleen)	Wald ratio	1	-0.0698661	0.0593095	0.2388	0.602641
multiple sclerosis || id:ieu-b-18	ZNF561 (Spleen)	Wald ratio	1	-0.0108169	0.0273618	0.6926	0.919164
multiple sclerosis || id:ieu-b-18	TONSL (Spleen)	Wald ratio	1	0.0130496	0.0562365	0.8165	0.945576
multiple sclerosis || id:ieu-b-18	FBXL6 (Spleen)	Wald ratio	1	-0.0164085	0.0247822	0.507902	0.8297
multiple sclerosis || id:ieu-b-18	RNASEH2C (Spleen)	Wald ratio	1	0.129799	0.0616181	0.0351604	0.220959
multiple sclerosis || id:ieu-b-18	TBC1D2 (Spleen)	Wald ratio	1	0.0284163	0.0631063	0.652499	0.900667
multiple sclerosis || id:ieu-b-18	TXN2 (Spleen)	Wald ratio	1	-0.133935	0.105441	0.204	0.56122
multiple sclerosis || id:ieu-b-18	SIRT6 (Spleen)	Wald ratio	1	-0.0293926	0.0981567	0.7646	0.928236
multiple sclerosis || id:ieu-b-18	MCHR1 (Spleen)	Wald ratio	1	-0.0296321	0.0329921	0.369101	0.739103
multiple sclerosis || id:ieu-b-18	PLCB3 (Spleen)	Wald ratio	1	-0.276185	0.0676943	4.50578e-05	0.00152011
multiple sclerosis || id:ieu-b-18	ATP6V0E2 (Spleen)	Wald ratio	1	0.0625016	0.0452711	0.1674	0.514644
multiple sclerosis || id:ieu-b-18	IKZF3 (Spleen)	Wald ratio	1	0.168082	0.115988	0.147299	0.476862
multiple sclerosis || id:ieu-b-18	NXPE3 (Spleen)	Wald ratio	1	0.0848976	0.064253	0.186401	0.540646
multiple sclerosis || id:ieu-b-18	TSFM (Spleen)	Wald ratio	1	0.536682	0.0840612	1.72051e-10	2.45076e-08
multiple sclerosis || id:ieu-b-18	GDPD1 (Spleen)	Wald ratio	1	-0.17045	0.0668243	0.0107501	0.102848
multiple sclerosis || id:ieu-b-18	DEAF1 (Spleen)	Wald ratio	1	0.0566764	0.0961374	0.555502	0.855436
multiple sclerosis || id:ieu-b-18	FAHD1 (Spleen)	Wald ratio	1	0.00141962	0.0212753	0.9468	0.979638
multiple sclerosis || id:ieu-b-18	RASAL3 (Spleen)	Wald ratio	1	-0.0585158	0.129711	0.6519	0.900667
multiple sclerosis || id:ieu-b-18	ZNF217 (Spleen)	Wald ratio	1	0.115837	0.0592689	0.0506496	0.271686
multiple sclerosis || id:ieu-b-18	GPR183 (Spleen)	Wald ratio	1	-0.126717	0.0820297	0.122401	0.44333
multiple sclerosis || id:ieu-b-18	SNX32 (Spleen)	Wald ratio	1	-0.0381702	0.0192767	0.0476902	0.267323
multiple sclerosis || id:ieu-b-18	TRIM13 (Spleen)	Wald ratio	1	0.017666	0.0373472	0.636199	0.899795
multiple sclerosis || id:ieu-b-18	SLAMF7 (Spleen)	Wald ratio	1	0.285153	0.0771366	0.000218394	0.00491195
multiple sclerosis || id:ieu-b-18	B4GALNT4 (Spleen)	Wald ratio	1	-0.104932	0.0766664	0.1711	0.519787
multiple sclerosis || id:ieu-b-18	VPS37B (Spleen)	Wald ratio	1	0.0148494	0.0892788	0.8679	0.965972
multiple sclerosis || id:ieu-b-18	GPRC5C (Spleen)	Wald ratio	1	0.0359082	0.032262	0.2657	0.629625
multiple sclerosis || id:ieu-b-18	PSMA4 (Spleen)	Wald ratio	1	0.0123017	0.115666	0.9153	0.972793
multiple sclerosis || id:ieu-b-18	DDC (Spleen)	Wald ratio	1	0.0806628	0.0439554	0.0664898	0.315704
multiple sclerosis || id:ieu-b-18	TRMT61A (Spleen)	Wald ratio	1	0.234791	0.0781161	0.00265004	0.0357616
multiple sclerosis || id:ieu-b-18	SLC39A4 (Spleen)	Wald ratio	1	0.0374478	0.0834199	0.653498	0.900667
multiple sclerosis || id:ieu-b-18	RMND5B (Spleen)	Inverse variance weighted	2	-0.100016	0.109694	0.361891	0.73293
multiple sclerosis || id:ieu-b-18	GCLM (Spleen)	Wald ratio	1	0.117939	0.0870162	0.175301	0.527548
multiple sclerosis || id:ieu-b-18	TMEM99 (Spleen)	Wald ratio	1	-0.0112791	0.0622857	0.8563	0.961275
multiple sclerosis || id:ieu-b-18	MCM6 (Spleen)	Wald ratio	1	0.245708	0.139711	0.0786307	0.3562
multiple sclerosis || id:ieu-b-18	AHI1 (Spleen)	Wald ratio	1	-0.0519833	0.026578	0.0504801	0.271686
multiple sclerosis || id:ieu-b-18	SULT2B1 (Spleen)	Wald ratio	1	-0.0266141	0.0400446	0.5063	0.8297
multiple sclerosis || id:ieu-b-18	CYHR1 (Spleen)	Wald ratio	1	0.0268727	0.0888465	0.7623	0.9279
multiple sclerosis || id:ieu-b-18	C4orf36 (Spleen)	Wald ratio	1	-0.122023	0.0428913	0.00444207	0.054757
multiple sclerosis || id:ieu-b-18	JMJD8 (Spleen)	Wald ratio	1	0.018416	0.068984	0.7895	0.936874
multiple sclerosis || id:ieu-b-18	CEACAM19 (Spleen)	Wald ratio	1	-0.0192849	0.0430797	0.654402	0.900667
multiple sclerosis || id:ieu-b-18	RHPN1 (Spleen)	Wald ratio	1	-0.0426682	0.0683071	0.5322	0.842051
multiple sclerosis || id:ieu-b-18	CLEC12B (Spleen)	Wald ratio	1	0.0164736	0.0185887	0.375499	0.741742
multiple sclerosis || id:ieu-b-18	PHF11 (Spleen)	Wald ratio	1	0.00923816	0.052759	0.861	0.964181
multiple sclerosis || id:ieu-b-18	HMBS (Spleen)	Wald ratio	1	-0.202794	0.0918426	0.0272404	0.19188
multiple sclerosis || id:ieu-b-18	IL12RB1 (Spleen)	Wald ratio	1	0.0936499	0.0432517	0.0303699	0.203844
multiple sclerosis || id:ieu-b-18	CHCHD5 (Spleen)	Wald ratio	1	-0.0662699	0.0819483	0.418699	0.763372
multiple sclerosis || id:ieu-b-18	SFI1 (Spleen)	Inverse variance weighted	2	0.0638052	0.0459404	0.164872	0.51218
multiple sclerosis || id:ieu-b-18	DNTTIP1 (Spleen)	Wald ratio	1	0.0787369	0.0518127	0.1286	0.449921
multiple sclerosis || id:ieu-b-18	PLAGL1 (Spleen)	Wald ratio	1	-0.159344	0.108489	0.141898	0.466682
multiple sclerosis || id:ieu-b-18	NDUFA12 (Spleen)	Wald ratio	1	0.0368571	0.0447162	0.409801	0.75592
multiple sclerosis || id:ieu-b-18	ACP2 (Spleen)	Wald ratio	1	-0.243739	0.0568177	1.78794e-05	0.000694628
multiple sclerosis || id:ieu-b-18	PRKAA1 (Spleen)	Wald ratio	1	0.0101893	0.14851	0.9453	0.979638
multiple sclerosis || id:ieu-b-18	MAN1A2 (Spleen)	Wald ratio	1	0.0346758	0.115195	0.7634	0.9279
multiple sclerosis || id:ieu-b-18	FRMD6 (Spleen)	Wald ratio	1	0.00639226	0.0667431	0.9237	0.975078
multiple sclerosis || id:ieu-b-18	RNF8 (Spleen)	Wald ratio	1	0.0399743	0.0473158	0.3982	0.753842
multiple sclerosis || id:ieu-b-18	CYP4F3 (Spleen)	Wald ratio	1	-0.0824477	0.0702286	0.240399	0.603115
multiple sclerosis || id:ieu-b-18	TUBD1 (Spleen)	Wald ratio	1	0.0699448	0.0676257	0.300999	0.67305
multiple sclerosis || id:ieu-b-18	EIF2B1 (Spleen)	Wald ratio	1	0.136094	0.0670522	0.0423904	0.249287
multiple sclerosis || id:ieu-b-18	CD3E (Spleen)	Wald ratio	1	-0.351803	0.0913516	0.000117594	0.00333589
multiple sclerosis || id:ieu-b-18	RPS2 (Spleen)	Wald ratio	1	0.196219	0.10974	0.0737696	0.342655
multiple sclerosis || id:ieu-b-18	CD80 (Spleen)	Wald ratio	1	-0.131403	0.0846072	0.120399	0.441006
multiple sclerosis || id:ieu-b-18	KCNJ10 (Spleen)	Wald ratio	1	0.168511	0.0781806	0.0311304	0.207056
multiple sclerosis || id:ieu-b-18	MAN1C1 (Spleen)	Wald ratio	1	-0.0437896	0.155827	0.778699	0.934662
multiple sclerosis || id:ieu-b-18	KCNAB2 (Spleen)	Wald ratio	1	-0.115603	0.110528	0.2956	0.672878
multiple sclerosis || id:ieu-b-18	MED10 (Spleen)	Wald ratio	1	0.0767407	0.0505124	0.1287	0.449921
multiple sclerosis || id:ieu-b-18	ZNF284 (Spleen)	Wald ratio	1	-0.0444396	0.0682398	0.5149	0.8297
multiple sclerosis || id:ieu-b-18	EFEMP2 (Spleen)	Wald ratio	1	-0.37573	0.112649	0.000851762	0.0138223
multiple sclerosis || id:ieu-b-18	ZBTB46 (Spleen)	Wald ratio	1	0.350073	0.100018	0.000465098	0.00816789
multiple sclerosis || id:ieu-b-18	UBIAD1 (Spleen)	Wald ratio	1	-0.0900222	0.138103	0.514499	0.8297
multiple sclerosis || id:ieu-b-18	MPND (Spleen)	Wald ratio	1	-0.0354433	0.0914714	0.698401	0.9218
multiple sclerosis || id:ieu-b-18	CACNB1 (Spleen)	Wald ratio	1	0.222453	0.108959	0.0411899	0.244646
multiple sclerosis || id:ieu-b-18	TMEM52B (Spleen)	Wald ratio	1	0.0731348	0.0483654	0.130501	0.451787
multiple sclerosis || id:ieu-b-18	ENDOD1 (Spleen)	Wald ratio	1	-0.0327932	0.0926574	0.7234	0.925482
multiple sclerosis || id:ieu-b-18	CNIH2 (Spleen)	Wald ratio	1	0.0443286	0.0511457	0.3861	0.748858
multiple sclerosis || id:ieu-b-18	CARD6 (Spleen)	Wald ratio	1	0.0289794	0.101942	0.7762	0.934662
multiple sclerosis || id:ieu-b-18	CTBS (Spleen)	Wald ratio	1	0.0883977	0.105862	0.403701	0.753842
multiple sclerosis || id:ieu-b-18	FUT11 (Spleen)	Wald ratio	1	0.15122	0.0462834	0.00108597	0.0167737
multiple sclerosis || id:ieu-b-18	KXD1 (Spleen)	Wald ratio	1	-0.0435218	0.0736744	0.5547	0.855436
multiple sclerosis || id:ieu-b-18	FAAP20 (Spleen)	Wald ratio	1	0.00156168	0.0516949	0.9759	0.985897
multiple sclerosis || id:ieu-b-18	MORN1 (Spleen)	Wald ratio	1	-0.031081	0.0422079	0.4615	0.801077
multiple sclerosis || id:ieu-b-18	ACYP1 (Spleen)	Wald ratio	1	-0.0502256	0.109313	0.645899	0.900667
multiple sclerosis || id:ieu-b-18	HRAS (Spleen)	Wald ratio	1	0.0340867	0.067812	0.6152	0.893776
multiple sclerosis || id:ieu-b-18	TNFRSF17 (Spleen)	Wald ratio	1	0.0847341	0.106121	0.424601	0.770469
multiple sclerosis || id:ieu-b-18	SLC25A17 (Spleen)	Wald ratio	1	0.0934782	0.0556405	0.0929499	0.386718
multiple sclerosis || id:ieu-b-18	ESPN (Spleen)	Wald ratio	1	-0.0686987	0.0467853	0.142	0.466682
multiple sclerosis || id:ieu-b-18	SCT (Spleen)	Wald ratio	1	0.000359567	0.0699737	0.9959	0.996978
multiple sclerosis || id:ieu-b-18	POLR2C (Spleen)	Wald ratio	1	0.150492	0.0737926	0.0414104	0.244646
multiple sclerosis || id:ieu-b-18	MUS81 (Spleen)	Wald ratio	1	-0.174527	0.10831	0.1071	0.413562
multiple sclerosis || id:ieu-b-18	CSF3 (Spleen)	Wald ratio	1	0.0160353	0.0421017	0.7033	0.925122
multiple sclerosis || id:ieu-b-18	DCAF8 (Spleen)	Wald ratio	1	0.283053	0.0745514	0.000146604	0.00361434
multiple sclerosis || id:ieu-b-18	PLEKHF2 (Spleen)	Wald ratio	1	0.00780852	0.0718853	0.9135	0.972793
multiple sclerosis || id:ieu-b-18	SMIM6 (Spleen)	Wald ratio	1	-0.0777838	0.0725264	0.2835	0.658686
multiple sclerosis || id:ieu-b-18	NHLRC4 (Spleen)	Wald ratio	1	-0.114372	0.075833	0.131501	0.451787
multiple sclerosis || id:ieu-b-18	INHBE (Spleen)	Wald ratio	1	-0.0647081	0.181057	0.720799	0.925482
multiple sclerosis || id:ieu-b-18	PHGDH (Spleen)	Wald ratio	1	0.0444672	0.0685101	0.516299	0.8297
multiple sclerosis || id:ieu-b-18	KCNC3 (Spleen)	Wald ratio	1	0.0313666	0.0217307	0.148901	0.478424
multiple sclerosis || id:ieu-b-18	C1QTNF4 (Spleen)	Wald ratio	1	0.0237979	0.0201204	0.236899	0.601907
multiple sclerosis || id:ieu-b-18	PEX13 (Spleen)	Wald ratio	1	0.120788	0.0899247	0.179201	0.531796
multiple sclerosis || id:ieu-b-18	APOBEC3F (Spleen)	Wald ratio	1	0.0112031	0.0694785	0.8719	0.965972
multiple sclerosis || id:ieu-b-18	PUS7 (Spleen)	Inverse variance weighted	2	-0.0286051	0.0557995	0.608202	0.893023
multiple sclerosis || id:ieu-b-18	NDUFA4L2 (Spleen)	Wald ratio	1	-0.218483	0.0996482	0.0283402	0.193662

## Sheet: Table S5
Table S5. Two-sample Mendelian randomization analysis between gene expression and multiple sclerosis in brain cerebellum
Outcome	Exposure	Method	Number of SNP	Beta	Standard Error	p-value	FDR
multiple sclerosis || id:ieu-b-18	SF3A1 (Brain Cerebellum)	Wald ratio	1	-0.135805	0.0942935	0.1498	0.499467
multiple sclerosis || id:ieu-b-18	GGA3 (Brain Cerebellum)	Wald ratio	1	0.183318	0.0674574	0.00657687	0.0700604
multiple sclerosis || id:ieu-b-18	FDXR (Brain Cerebellum)	Wald ratio	1	0.0420662	0.0888262	0.6358	0.901621
multiple sclerosis || id:ieu-b-18	IFT52 (Brain Cerebellum)	Wald ratio	1	-0.0393574	0.0505031	0.4358	0.775921
multiple sclerosis || id:ieu-b-18	MYOM3 (Brain Cerebellum)	Wald ratio	1	0.0183446	0.0241082	0.4467	0.785494
multiple sclerosis || id:ieu-b-18	FCGRT (Brain Cerebellum)	Wald ratio	1	0.151788	0.143006	0.288501	0.681903
multiple sclerosis || id:ieu-b-18	YTHDF1 (Brain Cerebellum)	Wald ratio	1	0.094345	0.108033	0.382501	0.742442
multiple sclerosis || id:ieu-b-18	CYP4F2 (Brain Cerebellum)	Wald ratio	1	-0.0167593	0.025528	0.511498	0.833351
multiple sclerosis || id:ieu-b-18	CYHR1 (Brain Cerebellum)	Wald ratio	1	0.0397139	0.0821768	0.628901	0.901621
multiple sclerosis || id:ieu-b-18	SMIM43 (Brain Cerebellum)	Wald ratio	1	-0.0214939	0.0213694	0.314499	0.705938
multiple sclerosis || id:ieu-b-18	CLCN7 (Brain Cerebellum)	Wald ratio	1	-0.00170397	0.0457662	0.9703	0.993838
multiple sclerosis || id:ieu-b-18	RGS19 (Brain Cerebellum)	Wald ratio	1	-0.0137461	0.0367933	0.7087	0.920979
multiple sclerosis || id:ieu-b-18	PLAGL1 (Brain Cerebellum)	Wald ratio	1	0.0555422	0.0917877	0.545102	0.846963
multiple sclerosis || id:ieu-b-18	AHI1 (Brain Cerebellum)	Wald ratio	1	-0.0400498	0.0204767	0.0504801	0.279587
multiple sclerosis || id:ieu-b-18	SLC49A4 (Brain Cerebellum)	Wald ratio	1	0.0237736	0.0699343	0.7339	0.931831
multiple sclerosis || id:ieu-b-18	GMPR (Brain Cerebellum)	Wald ratio	1	0.00347249	0.0852268	0.9675	0.993838
multiple sclerosis || id:ieu-b-18	AK4 (Brain Cerebellum)	Wald ratio	1	0.0798207	0.0566458	0.1588	0.519821
multiple sclerosis || id:ieu-b-18	RNASEH2B (Brain Cerebellum)	Inverse variance weighted	2	0.0417756	0.0379192	0.270593	0.663295
multiple sclerosis || id:ieu-b-18	PRR15L (Brain Cerebellum)	Wald ratio	1	-0.0360885	0.0275736	0.190599	0.573602
multiple sclerosis || id:ieu-b-18	FAAP20 (Brain Cerebellum)	Wald ratio	1	0.0118355	0.0581434	0.8387	0.968976
multiple sclerosis || id:ieu-b-18	ZBED4 (Brain Cerebellum)	Wald ratio	1	0.0535214	0.0440156	0.223999	0.620191
multiple sclerosis || id:ieu-b-18	KANK2 (Brain Cerebellum)	Wald ratio	1	0.0693076	0.0714293	0.331899	0.711939
multiple sclerosis || id:ieu-b-18	PIP5K1C (Brain Cerebellum)	Wald ratio	1	0.00921897	0.0530738	0.8621	0.975692
multiple sclerosis || id:ieu-b-18	KIF14 (Brain Cerebellum)	Wald ratio	1	0.0724909	0.0451664	0.1085	0.424873
multiple sclerosis || id:ieu-b-18	NCSTN (Brain Cerebellum)	Wald ratio	1	0.261933	0.0594047	1.03706e-05	0.000524423
multiple sclerosis || id:ieu-b-18	ITIH2 (Brain Cerebellum)	Wald ratio	1	-0.0250839	0.0467027	0.5912	0.881535
multiple sclerosis || id:ieu-b-18	CCDC78 (Brain Cerebellum)	Wald ratio	1	0.0272296	0.0231793	0.2401	0.629024
multiple sclerosis || id:ieu-b-18	FAM83H (Brain Cerebellum)	Wald ratio	1	-0.0266291	0.0247314	0.281601	0.672146
multiple sclerosis || id:ieu-b-18	MCOLN3 (Brain Cerebellum)	Wald ratio	1	0.0507017	0.0423929	0.231699	0.629024
multiple sclerosis || id:ieu-b-18	ROR1 (Brain Cerebellum)	Wald ratio	1	0.0122795	0.0178707	0.492001	0.82022
multiple sclerosis || id:ieu-b-18	CCDC116 (Brain Cerebellum)	Wald ratio	1	0.0505158	0.0247955	0.0416202	0.244269
multiple sclerosis || id:ieu-b-18	PKIG (Brain Cerebellum)	Wald ratio	1	-0.0323673	0.0521851	0.5351	0.846294
multiple sclerosis || id:ieu-b-18	NET1 (Brain Cerebellum)	Wald ratio	1	0.0137056	0.0275539	0.618901	0.896101
multiple sclerosis || id:ieu-b-18	STAT6 (Brain Cerebellum)	Wald ratio	1	-0.0794805	0.0806703	0.3245	0.708336
multiple sclerosis || id:ieu-b-18	PIK3R2 (Brain Cerebellum)	Wald ratio	1	-0.0661371	0.132472	0.617601	0.896101
multiple sclerosis || id:ieu-b-18	CPT1B (Brain Cerebellum)	Inverse variance weighted	2	-0.00905565	0.0597559	0.879547	0.975692
multiple sclerosis || id:ieu-b-18	CHRNB4 (Brain Cerebellum)	Wald ratio	1	-0.0619567	0.0574698	0.281001	0.672146
multiple sclerosis || id:ieu-b-18	KRT17 (Brain Cerebellum)	Wald ratio	1	-0.049538	0.0326751	0.1295	0.462677
multiple sclerosis || id:ieu-b-18	SDK1 (Brain Cerebellum)	Wald ratio	1	-0.0796797	0.0543588	0.1427	0.482187
multiple sclerosis || id:ieu-b-18	KCNJ10 (Brain Cerebellum)	Wald ratio	1	-0.167521	0.122768	0.172401	0.544491
multiple sclerosis || id:ieu-b-18	POLR1G (Brain Cerebellum)	Wald ratio	1	-0.00502537	0.0377513	0.8941	0.975692
multiple sclerosis || id:ieu-b-18	PVALB (Brain Cerebellum)	Inverse variance weighted	2	0.00965357	0.122397	0.937135	0.985752
multiple sclerosis || id:ieu-b-18	MIB2 (Brain Cerebellum)	Wald ratio	1	-0.0287441	0.133879	0.83	0.965134
multiple sclerosis || id:ieu-b-18	RSPRY1 (Brain Cerebellum)	Wald ratio	1	0.0214979	0.0583388	0.7125	0.921412
multiple sclerosis || id:ieu-b-18	FXYD6 (Brain Cerebellum)	Wald ratio	1	0.0632186	0.0975162	0.516798	0.836056
multiple sclerosis || id:ieu-b-18	CIAPIN1 (Brain Cerebellum)	Wald ratio	1	-0.191567	0.107446	0.0745991	0.353189
multiple sclerosis || id:ieu-b-18	ARFRP1 (Brain Cerebellum)	Wald ratio	1	-0.0186084	0.0787919	0.8133	0.959166
multiple sclerosis || id:ieu-b-18	PPIL1 (Brain Cerebellum)	Wald ratio	1	-0.0435158	0.0766251	0.570099	0.870735
multiple sclerosis || id:ieu-b-18	ATP6V0A1 (Brain Cerebellum)	Wald ratio	1	-0.0724713	0.0860726	0.3998	0.75244
multiple sclerosis || id:ieu-b-18	SLC25A17 (Brain Cerebellum)	Wald ratio	1	0.237974	0.0717006	0.000903419	0.0155464
multiple sclerosis || id:ieu-b-18	CTDSP2 (Brain Cerebellum)	Wald ratio	1	0.209414	0.094748	0.02709	0.18139
multiple sclerosis || id:ieu-b-18	FIGNL1 (Brain Cerebellum)	Inverse variance weighted	2	0.0191432	0.018173	0.292166	0.686535
multiple sclerosis || id:ieu-b-18	RANBP9 (Brain Cerebellum)	Wald ratio	1	0.0432341	0.0758537	0.5687	0.869655
multiple sclerosis || id:ieu-b-18	NSUN7 (Brain Cerebellum)	Wald ratio	1	-0.0401851	0.0590401	0.496099	0.822326
multiple sclerosis || id:ieu-b-18	KIAA0895 (Brain Cerebellum)	Inverse variance weighted	2	0.0175632	0.1273	0.890266	0.975692
multiple sclerosis || id:ieu-b-18	TVP23A (Brain Cerebellum)	Wald ratio	1	-0.0489736	0.0511036	0.337901	0.716895
multiple sclerosis || id:ieu-b-18	RPL3 (Brain Cerebellum)	Wald ratio	1	-0.217916	0.0758535	0.00406791	0.0501209
multiple sclerosis || id:ieu-b-18	HAX1 (Brain Cerebellum)	Wald ratio	1	0.12997	0.0532625	0.0146801	0.119455
multiple sclerosis || id:ieu-b-18	SPPL2C (Brain Cerebellum)	Wald ratio	1	-0.0716571	0.0263203	0.00647903	0.0700061
multiple sclerosis || id:ieu-b-18	EEF1AKMT3 (Brain Cerebellum)	Wald ratio	1	-0.119057	0.0185145	1.27208e-10	5.33e-08
multiple sclerosis || id:ieu-b-18	OGFR (Brain Cerebellum)	Wald ratio	1	-0.112657	0.0432057	0.00912206	0.0897863
multiple sclerosis || id:ieu-b-18	AP1M1 (Brain Cerebellum)	Wald ratio	1	0.0493137	0.0399969	0.217599	0.609181
multiple sclerosis || id:ieu-b-18	AKR1C3 (Brain Cerebellum)	Wald ratio	1	-0.00345112	0.0831666	0.9669	0.993838
multiple sclerosis || id:ieu-b-18	EIF2B2 (Brain Cerebellum)	Wald ratio	1	-0.0617045	0.0525374	0.2402	0.629024
multiple sclerosis || id:ieu-b-18	LONP1 (Brain Cerebellum)	Wald ratio	1	-0.0251243	0.0249684	0.314299	0.705938
multiple sclerosis || id:ieu-b-18	RNF8 (Brain Cerebellum)	Wald ratio	1	0.0411126	0.0519481	0.428701	0.772134
multiple sclerosis || id:ieu-b-18	HMGN1 (Brain Cerebellum)	Wald ratio	1	0.0284129	0.0497986	0.568301	0.869655
multiple sclerosis || id:ieu-b-18	TSTD1 (Brain Cerebellum)	Wald ratio	1	0.0151419	0.0221796	0.4948	0.822326
multiple sclerosis || id:ieu-b-18	SSPOP (Brain Cerebellum)	Wald ratio	1	-0.0198016	0.0260288	0.446801	0.785494
multiple sclerosis || id:ieu-b-18	CPNE5 (Brain Cerebellum)	Wald ratio	1	-0.00421643	0.0684745	0.9509	0.992073
multiple sclerosis || id:ieu-b-18	P3H3 (Brain Cerebellum)	Wald ratio	1	0.0611357	0.0514905	0.235101	0.629024
multiple sclerosis || id:ieu-b-18	CFAP70 (Brain Cerebellum)	Wald ratio	1	0.0604968	0.0403608	0.133899	0.472785
multiple sclerosis || id:ieu-b-18	FAM71F1 (Brain Cerebellum)	Wald ratio	1	-0.0177013	0.0414847	0.669601	0.913301
multiple sclerosis || id:ieu-b-18	HIBCH (Brain Cerebellum)	Wald ratio	1	0.0311804	0.0682136	0.6476	0.90546
multiple sclerosis || id:ieu-b-18	RCCD1 (Brain Cerebellum)	Wald ratio	1	0.0175344	0.0249163	0.4816	0.815784
multiple sclerosis || id:ieu-b-18	FCF1 (Brain Cerebellum)	Wald ratio	1	0.0610506	0.0571967	0.285801	0.679114
multiple sclerosis || id:ieu-b-18	GCLM (Brain Cerebellum)	Wald ratio	1	-0.00333843	0.073557	0.9638	0.993838
multiple sclerosis || id:ieu-b-18	ZCCHC17 (Brain Cerebellum)	Wald ratio	1	0.0149066	0.0744948	0.8414	0.971203
multiple sclerosis || id:ieu-b-18	PRIM1 (Brain Cerebellum)	Wald ratio	1	0.0245306	0.0465229	0.597999	0.884386
multiple sclerosis || id:ieu-b-18	IQCE (Brain Cerebellum)	Inverse variance weighted	2	0.00789212	0.045223	0.86146	0.975692
multiple sclerosis || id:ieu-b-18	ZNF227 (Brain Cerebellum)	Wald ratio	1	-0.122625	0.0699792	0.0797205	0.367065
multiple sclerosis || id:ieu-b-18	CIB2 (Brain Cerebellum)	Inverse variance weighted	2	0.00494458	0.0374525	0.894966	0.975692
multiple sclerosis || id:ieu-b-18	MT2A (Brain Cerebellum)	Wald ratio	1	-0.0267173	0.122608	0.8275	0.964011
multiple sclerosis || id:ieu-b-18	PLEK (Brain Cerebellum)	Wald ratio	1	0.128352	0.0456589	0.004937	0.0585454
multiple sclerosis || id:ieu-b-18	EME2 (Brain Cerebellum)	Wald ratio	1	-0.0982882	0.098795	0.319799	0.708336
multiple sclerosis || id:ieu-b-18	CDC6 (Brain Cerebellum)	Wald ratio	1	-0.00784115	0.0437936	0.8579	0.975692
multiple sclerosis || id:ieu-b-18	PITPNM2 (Brain Cerebellum)	Wald ratio	1	-0.226239	0.0458596	8.08555e-07	5.97855e-05
multiple sclerosis || id:ieu-b-18	GTF2F1 (Brain Cerebellum)	Wald ratio	1	-0.00336636	0.0674587	0.9602	0.993838
multiple sclerosis || id:ieu-b-18	MRTFA (Brain Cerebellum)	Wald ratio	1	0.0581559	0.0668037	0.384	0.742442
multiple sclerosis || id:ieu-b-18	CIBAR2 (Brain Cerebellum)	Wald ratio	1	0.0290199	0.0333843	0.3847	0.742442
multiple sclerosis || id:ieu-b-18	TMEM138 (Brain Cerebellum)	Wald ratio	1	0.0857929	0.0697357	0.2186	0.610623
multiple sclerosis || id:ieu-b-18	SPATA1 (Brain Cerebellum)	Wald ratio	1	-0.138107	0.0878663	0.116001	0.443469
multiple sclerosis || id:ieu-b-18	CLASRP (Brain Cerebellum)	Wald ratio	1	0.023615	0.129587	0.8554	0.975692
multiple sclerosis || id:ieu-b-18	C19orf44 (Brain Cerebellum)	Wald ratio	1	-0.0371296	0.0281773	0.187601	0.5696
multiple sclerosis || id:ieu-b-18	RMND5B (Brain Cerebellum)	Wald ratio	1	-0.0972066	0.0763909	0.2032	0.587177
multiple sclerosis || id:ieu-b-18	SH3BP1 (Brain Cerebellum)	Wald ratio	1	0.0757427	0.0420837	0.0718904	0.349817
multiple sclerosis || id:ieu-b-18	DIAPH1 (Brain Cerebellum)	Wald ratio	1	-0.20043	0.0818791	0.0143701	0.118636
multiple sclerosis || id:ieu-b-18	KCP (Brain Cerebellum)	Wald ratio	1	0.00519047	0.0860474	0.9519	0.992073
multiple sclerosis || id:ieu-b-18	MAN2A2 (Brain Cerebellum)	Wald ratio	1	0.0607166	0.0518173	0.2413	0.629531
multiple sclerosis || id:ieu-b-18	PIGT (Brain Cerebellum)	Wald ratio	1	-0.0200193	0.115335	0.8622	0.975692
multiple sclerosis || id:ieu-b-18	SNX11 (Brain Cerebellum)	Wald ratio	1	-0.0844316	0.0448896	0.0599895	0.312892
multiple sclerosis || id:ieu-b-18	UBLCP1 (Brain Cerebellum)	Wald ratio	1	-0.224722	0.0874289	0.0101598	0.0952517
multiple sclerosis || id:ieu-b-18	TMEM106A (Brain Cerebellum)	Wald ratio	1	-0.0958008	0.0633053	0.1302	0.462677
multiple sclerosis || id:ieu-b-18	ARHGAP27 (Brain Cerebellum)	Wald ratio	1	-0.0104991	0.0452705	0.8166	0.959357
multiple sclerosis || id:ieu-b-18	LTBR (Brain Cerebellum)	Wald ratio	1	-0.0176347	0.0487233	0.7174	0.922527
multiple sclerosis || id:ieu-b-18	TRIM47 (Brain Cerebellum)	Wald ratio	1	-0.0827264	0.0274353	0.00256701	0.0338067
multiple sclerosis || id:ieu-b-18	IQCN (Brain Cerebellum)	Wald ratio	1	-0.158628	0.0317312	5.75922e-07	4.52458e-05
multiple sclerosis || id:ieu-b-18	BIRC7 (Brain Cerebellum)	Wald ratio	1	-0.0756395	0.0530987	0.1543	0.509067
multiple sclerosis || id:ieu-b-18	CARD6 (Brain Cerebellum)	Wald ratio	1	-0.257027	0.0738963	0.000504784	0.00961385
multiple sclerosis || id:ieu-b-18	STX4 (Brain Cerebellum)	Wald ratio	1	-0.155925	0.0633752	0.0138801	0.117887
multiple sclerosis || id:ieu-b-18	KLHL8 (Brain Cerebellum)	Wald ratio	1	0.0580249	0.0946863	0.540001	0.846294
multiple sclerosis || id:ieu-b-18	OSER1 (Brain Cerebellum)	Wald ratio	1	0.0693349	0.0891647	0.436802	0.776605
multiple sclerosis || id:ieu-b-18	HYKK (Brain Cerebellum)	Wald ratio	1	-0.0116372	0.0540728	0.8296	0.965134
multiple sclerosis || id:ieu-b-18	BBS2 (Brain Cerebellum)	Wald ratio	1	-0.0255745	0.0419084	0.541698	0.846294
multiple sclerosis || id:ieu-b-18	DOHH (Brain Cerebellum)	Wald ratio	1	0.0911834	0.0804768	0.257198	0.642739
multiple sclerosis || id:ieu-b-18	TGFBR1 (Brain Cerebellum)	Wald ratio	1	0.0202873	0.076891	0.7919	0.950733
multiple sclerosis || id:ieu-b-18	MFSD12 (Brain Cerebellum)	Inverse variance weighted	2	0.0540962	0.0426264	0.204413	0.587979
multiple sclerosis || id:ieu-b-18	CRELD2 (Brain Cerebellum)	Wald ratio	1	-0.0328967	0.08192	0.688	0.916119
multiple sclerosis || id:ieu-b-18	TMEM99 (Brain Cerebellum)	Wald ratio	1	-0.0161726	0.0407138	0.691201	0.916187
multiple sclerosis || id:ieu-b-18	EMP2 (Brain Cerebellum)	Wald ratio	1	0.0133555	0.0786736	0.8652	0.975692
multiple sclerosis || id:ieu-b-18	TICRR (Brain Cerebellum)	Wald ratio	1	0.0618255	0.0458374	0.177401	0.549244
multiple sclerosis || id:ieu-b-18	NUP62 (Brain Cerebellum)	Wald ratio	1	0.0842642	0.0958435	0.379301	0.742442
multiple sclerosis || id:ieu-b-18	HEATR6 (Brain Cerebellum)	Wald ratio	1	0.0303652	0.0632743	0.6313	0.901621
multiple sclerosis || id:ieu-b-18	LPIN1 (Brain Cerebellum)	Wald ratio	1	0.0106454	0.0174402	0.541599	0.846294
multiple sclerosis || id:ieu-b-18	FSD1 (Brain Cerebellum)	Wald ratio	1	0.004613	0.0861561	0.9573	0.993838
multiple sclerosis || id:ieu-b-18	CYP4F12 (Brain Cerebellum)	Wald ratio	1	0.0594314	0.046581	0.202001	0.585057
multiple sclerosis || id:ieu-b-18	ZNF746 (Brain Cerebellum)	Wald ratio	1	-0.0799383	0.0587605	0.173701	0.545854
multiple sclerosis || id:ieu-b-18	CDHR3 (Brain Cerebellum)	Wald ratio	1	0.0309565	0.0383463	0.4195	0.767556
multiple sclerosis || id:ieu-b-18	LMF1 (Brain Cerebellum)	Wald ratio	1	0.0243721	0.0286899	0.395601	0.748902
multiple sclerosis || id:ieu-b-18	IFT27 (Brain Cerebellum)	Wald ratio	1	0.111535	0.0592391	0.0597294	0.312833
multiple sclerosis || id:ieu-b-18	RIT1 (Brain Cerebellum)	Wald ratio	1	0.023157	0.0489123	0.635899	0.901621
multiple sclerosis || id:ieu-b-18	SPATA2 (Brain Cerebellum)	Wald ratio	1	-0.0649039	0.0791145	0.411999	0.767123
multiple sclerosis || id:ieu-b-18	TCF7 (Brain Cerebellum)	Wald ratio	1	-0.021864	0.0231528	0.344998	0.717178
multiple sclerosis || id:ieu-b-18	TBCK (Brain Cerebellum)	Wald ratio	1	-0.0677611	0.0831294	0.414999	0.767123
multiple sclerosis || id:ieu-b-18	MTHFR (Brain Cerebellum)	Wald ratio	1	-0.0120699	0.0242448	0.618601	0.896101
multiple sclerosis || id:ieu-b-18	FNBP1L (Brain Cerebellum)	Wald ratio	1	-0.0413414	0.0718813	0.5652	0.866411
multiple sclerosis || id:ieu-b-18	ZNF425 (Brain Cerebellum)	Wald ratio	1	0.0148448	0.0374221	0.6916	0.916187
multiple sclerosis || id:ieu-b-18	SASS6 (Brain Cerebellum)	Inverse variance weighted	2	-0.154555	0.240801	0.52098	0.839181
multiple sclerosis || id:ieu-b-18	GPRC5C (Brain Cerebellum)	Inverse variance weighted	2	0.0175975	0.0842127	0.834475	0.968546
multiple sclerosis || id:ieu-b-18	PSMD13 (Brain Cerebellum)	Wald ratio	1	-0.00131748	0.0217505	0.9517	0.992073
multiple sclerosis || id:ieu-b-18	OCEL1 (Brain Cerebellum)	Inverse variance weighted	2	-0.0184547	0.0249966	0.460339	0.799235
multiple sclerosis || id:ieu-b-18	CLMP (Brain Cerebellum)	Wald ratio	1	-0.00178316	0.218883	0.9935	0.997788
multiple sclerosis || id:ieu-b-18	IGFBP4 (Brain Cerebellum)	Wald ratio	1	0.0199329	0.0458573	0.663801	0.909921
multiple sclerosis || id:ieu-b-18	EZH1 (Brain Cerebellum)	Wald ratio	1	-0.0842523	0.0905992	0.352399	0.717178
multiple sclerosis || id:ieu-b-18	BTAF1 (Brain Cerebellum)	Wald ratio	1	-0.0910862	0.0546088	0.0953205	0.395708
multiple sclerosis || id:ieu-b-18	RPL3L (Brain Cerebellum)	Wald ratio	1	0.081559	0.0753541	0.2791	0.672088
multiple sclerosis || id:ieu-b-18	BANK1 (Brain Cerebellum)	Wald ratio	1	-0.0139484	0.0769181	0.8561	0.975692
multiple sclerosis || id:ieu-b-18	LPAR3 (Brain Cerebellum)	Wald ratio	1	0.0108177	0.0440248	0.8059	0.956816
multiple sclerosis || id:ieu-b-18	SLC44A2 (Brain Cerebellum)	Wald ratio	1	-0.0216737	0.08099	0.789	0.950441
multiple sclerosis || id:ieu-b-18	ZNF69 (Brain Cerebellum)	Wald ratio	1	-0.115198	0.0421019	0.00621581	0.069144
multiple sclerosis || id:ieu-b-18	IFNAR1 (Brain Cerebellum)	Wald ratio	1	0.0423154	0.0485872	0.383799	0.742442
multiple sclerosis || id:ieu-b-18	RIC8A (Brain Cerebellum)	Wald ratio	1	-0.0177372	0.0586431	0.762301	0.944359
multiple sclerosis || id:ieu-b-18	GRIN2A (Brain Cerebellum)	Wald ratio	1	-0.0721652	0.0655183	0.2707	0.663295
multiple sclerosis || id:ieu-b-18	MXD3 (Brain Cerebellum)	Wald ratio	1	-0.111122	0.0289011	0.000120602	0.00369749
multiple sclerosis || id:ieu-b-18	ABCG5 (Brain Cerebellum)	Wald ratio	1	0.0510659	0.046063	0.267598	0.658261
multiple sclerosis || id:ieu-b-18	STPG1 (Brain Cerebellum)	Wald ratio	1	-0.00171985	0.0647209	0.9788	0.994127
multiple sclerosis || id:ieu-b-18	CASP8AP2 (Brain Cerebellum)	Wald ratio	1	-0.0686217	0.0955609	0.4727	0.810223
multiple sclerosis || id:ieu-b-18	NPAS1 (Brain Cerebellum)	Wald ratio	1	-0.0475117	0.0499901	0.341898	0.717178
multiple sclerosis || id:ieu-b-18	CRTC3 (Brain Cerebellum)	Wald ratio	1	-0.0515018	0.145519	0.723401	0.923883
multiple sclerosis || id:ieu-b-18	GLB1 (Brain Cerebellum)	Wald ratio	1	-0.0112283	0.0269282	0.676699	0.913655
multiple sclerosis || id:ieu-b-18	SP140 (Brain Cerebellum)	Wald ratio	1	0.00705211	0.0530268	0.8942	0.975692
multiple sclerosis || id:ieu-b-18	FKBP2 (Brain Cerebellum)	Wald ratio	1	-0.00400644	0.0948285	0.9663	0.993838
multiple sclerosis || id:ieu-b-18	TRIM9 (Brain Cerebellum)	Wald ratio	1	-0.018873	0.0846149	0.8235	0.961874
multiple sclerosis || id:ieu-b-18	CMTM6 (Brain Cerebellum)	Wald ratio	1	0.0949581	0.036978	0.0102299	0.0952517
multiple sclerosis || id:ieu-b-18	TELO2 (Brain Cerebellum)	Wald ratio	1	0.0115155	0.0634571	0.856	0.975692
multiple sclerosis || id:ieu-b-18	KIAA0513 (Brain Cerebellum)	Wald ratio	1	0.0889011	0.0581183	0.126101	0.456799
multiple sclerosis || id:ieu-b-18	RPL37 (Brain Cerebellum)	Wald ratio	1	-0.245179	0.0851415	0.0039809	0.0495444
multiple sclerosis || id:ieu-b-18	TXNDC11 (Brain Cerebellum)	Inverse variance weighted	2	-0.214509	0.122208	0.0792118	0.367065
multiple sclerosis || id:ieu-b-18	PNPO (Brain Cerebellum)	Wald ratio	1	0.0722493	0.0349709	0.0388304	0.236341
multiple sclerosis || id:ieu-b-18	ZNF155 (Brain Cerebellum)	Wald ratio	1	0.00430327	0.0350194	0.9022	0.97916
multiple sclerosis || id:ieu-b-18	CCDC124 (Brain Cerebellum)	Wald ratio	1	0.0428549	0.0703126	0.542199	0.846294
multiple sclerosis || id:ieu-b-18	TSPAN33 (Brain Cerebellum)	Wald ratio	1	0.0194954	0.0417336	0.6404	0.901621
multiple sclerosis || id:ieu-b-18	SYCE3 (Brain Cerebellum)	Inverse variance weighted	2	-0.00269385	0.0271187	0.920872	0.980397
multiple sclerosis || id:ieu-b-18	TP53AIP1 (Brain Cerebellum)	Wald ratio	1	-0.0109272	0.089754	0.9031	0.97916
multiple sclerosis || id:ieu-b-18	CTSF (Brain Cerebellum)	Wald ratio	1	-0.0321284	0.0503491	0.5234	0.840247
multiple sclerosis || id:ieu-b-18	RAPGEFL1 (Brain Cerebellum)	Wald ratio	1	0.093019	0.133517	0.486	0.816127
multiple sclerosis || id:ieu-b-18	MED24 (Brain Cerebellum)	Wald ratio	1	0.0402191	0.0767375	0.6002	0.884386
multiple sclerosis || id:ieu-b-18	NDUFA11 (Brain Cerebellum)	Wald ratio	1	0.0739887	0.0496918	0.1365	0.477796
multiple sclerosis || id:ieu-b-18	PSMD3 (Brain Cerebellum)	Wald ratio	1	0.0379344	0.0916069	0.678801	0.914823
multiple sclerosis || id:ieu-b-18	STRIP2 (Brain Cerebellum)	Wald ratio	1	-0.00450897	0.0506758	0.9291	0.982236
multiple sclerosis || id:ieu-b-18	CATSPERZ (Brain Cerebellum)	Wald ratio	1	-0.00632562	0.0231318	0.7845	0.948551
multiple sclerosis || id:ieu-b-18	CCDC154 (Brain Cerebellum)	Wald ratio	1	0.014039	0.0219584	0.522599	0.840034
multiple sclerosis || id:ieu-b-18	TMEM216 (Brain Cerebellum)	Wald ratio	1	0.143591	0.0822398	0.0808108	0.368215
multiple sclerosis || id:ieu-b-18	RPL18A (Brain Cerebellum)	Wald ratio	1	-0.00221382	0.0878697	0.9799	0.994136
multiple sclerosis || id:ieu-b-18	TRIM45 (Brain Cerebellum)	Wald ratio	1	-0.0481883	0.0350353	0.169	0.540863
multiple sclerosis || id:ieu-b-18	IL22RA1 (Brain Cerebellum)	Wald ratio	1	0.0120622	0.0158519	0.4467	0.785494
multiple sclerosis || id:ieu-b-18	JUND (Brain Cerebellum)	Wald ratio	1	0.0290772	0.110915	0.7932	0.951386
multiple sclerosis || id:ieu-b-18	CIB1 (Brain Cerebellum)	Inverse variance weighted	2	-0.100902	0.0406393	0.0130332	0.112211
multiple sclerosis || id:ieu-b-18	CARF (Brain Cerebellum)	Wald ratio	1	0.0325757	0.087825	0.7107	0.920979
multiple sclerosis || id:ieu-b-18	MT1F (Brain Cerebellum)	Wald ratio	1	-0.0948388	0.0526898	0.0718692	0.349817
multiple sclerosis || id:ieu-b-18	CTSH (Brain Cerebellum)	Wald ratio	1	-0.0282917	0.0627331	0.652001	0.907602
multiple sclerosis || id:ieu-b-18	TCTN2 (Brain Cerebellum)	Wald ratio	1	0.08077	0.039225	0.0394801	0.238589
multiple sclerosis || id:ieu-b-18	CBX3 (Brain Cerebellum)	Wald ratio	1	0.0202015	0.112667	0.8577	0.975692
multiple sclerosis || id:ieu-b-18	TEKT5 (Brain Cerebellum)	Wald ratio	1	0.0143943	0.0361013	0.6901	0.916187
multiple sclerosis || id:ieu-b-18	PPIL2 (Brain Cerebellum)	Wald ratio	1	-0.151563	0.0587581	0.00989587	0.094482
multiple sclerosis || id:ieu-b-18	N4BP2 (Brain Cerebellum)	Wald ratio	1	0.0073851	0.0455136	0.8711	0.975692
multiple sclerosis || id:ieu-b-18	POLR1B (Brain Cerebellum)	Wald ratio	1	-0.00307155	0.0268135	0.9088	0.980268
multiple sclerosis || id:ieu-b-18	GRK7 (Brain Cerebellum)	Wald ratio	1	-0.00411542	0.0273059	0.8802	0.975692
multiple sclerosis || id:ieu-b-18	JADE2 (Brain Cerebellum)	Wald ratio	1	-0.358475	0.118954	0.0025819	0.0338067
multiple sclerosis || id:ieu-b-18	PANX2 (Brain Cerebellum)	Wald ratio	1	-0.000514021	0.0836995	0.9951	0.997788
multiple sclerosis || id:ieu-b-18	ZNF491 (Brain Cerebellum)	Wald ratio	1	0.0432499	0.0712779	0.543998	0.846294
multiple sclerosis || id:ieu-b-18	UBP1 (Brain Cerebellum)	Wald ratio	1	0.0115045	0.0237289	0.627798	0.901621
multiple sclerosis || id:ieu-b-18	TCN2 (Brain Cerebellum)	Wald ratio	1	0.12156	0.0827637	0.141899	0.481455
multiple sclerosis || id:ieu-b-18	ZC3HAV1L (Brain Cerebellum)	Wald ratio	1	-0.126151	0.080699	0.118	0.443469
multiple sclerosis || id:ieu-b-18	FBXO44 (Brain Cerebellum)	Wald ratio	1	0.00738654	0.0686378	0.9143	0.980268
multiple sclerosis || id:ieu-b-18	ATP5PD (Brain Cerebellum)	Wald ratio	1	0.00129718	0.0680877	0.9848	0.996016
multiple sclerosis || id:ieu-b-18	KPTN (Brain Cerebellum)	Wald ratio	1	0.00362064	0.0470799	0.9387	0.985752
multiple sclerosis || id:ieu-b-18	PFDN2 (Brain Cerebellum)	Wald ratio	1	0.127197	0.112168	0.256801	0.642739
multiple sclerosis || id:ieu-b-18	DNAJC27 (Brain Cerebellum)	Wald ratio	1	0.0318908	0.0897692	0.7224	0.923883
multiple sclerosis || id:ieu-b-18	NEMP2 (Brain Cerebellum)	Wald ratio	1	0.0893698	0.0882667	0.3113	0.705732
multiple sclerosis || id:ieu-b-18	NEPRO (Brain Cerebellum)	Wald ratio	1	-0.133921	0.0708999	0.0589093	0.309828
multiple sclerosis || id:ieu-b-18	NAA25 (Brain Cerebellum)	Wald ratio	1	-0.071097	0.0354792	0.0450798	0.259933
multiple sclerosis || id:ieu-b-18	FADS1 (Brain Cerebellum)	Wald ratio	1	0.0102944	0.0202787	0.6117	0.890811
multiple sclerosis || id:ieu-b-18	PTK6 (Brain Cerebellum)	Wald ratio	1	-0.0999019	0.0528021	0.0584899	0.308915
multiple sclerosis || id:ieu-b-18	ANO2 (Brain Cerebellum)	Wald ratio	1	-0.138582	0.0542958	0.0106998	0.0977359
multiple sclerosis || id:ieu-b-18	CISD2 (Brain Cerebellum)	Wald ratio	1	-0.280859	0.0733479	0.000128596	0.00375919
multiple sclerosis || id:ieu-b-18	ZGPAT (Brain Cerebellum)	Wald ratio	1	-0.455568	0.0939668	1.24601e-06	8.70128e-05
multiple sclerosis || id:ieu-b-18	PRPSAP1 (Brain Cerebellum)	Inverse variance weighted	2	-0.0489758	0.0178569	0.00609388	0.0683929
multiple sclerosis || id:ieu-b-18	GK5 (Brain Cerebellum)	Wald ratio	1	-0.0489955	0.0915679	0.592599	0.881535
multiple sclerosis || id:ieu-b-18	RHCE (Brain Cerebellum)	Wald ratio	1	-0.00776425	0.0281117	0.7824	0.948551
multiple sclerosis || id:ieu-b-18	KLHDC7B (Brain Cerebellum)	Wald ratio	1	-0.0334498	0.0293922	0.2551	0.64004
multiple sclerosis || id:ieu-b-18	ETV7 (Brain Cerebellum)	Wald ratio	1	0.174093	0.200107	0.3843	0.742442
multiple sclerosis || id:ieu-b-18	STYX (Brain Cerebellum)	Wald ratio	1	0.0874471	0.0678263	0.197301	0.580333
multiple sclerosis || id:ieu-b-18	N4BP3 (Brain Cerebellum)	Wald ratio	1	-0.0074499	0.0432375	0.8632	0.975692
multiple sclerosis || id:ieu-b-18	TENT4A (Brain Cerebellum)	Wald ratio	1	-0.256855	0.0711794	0.0003079	0.00731648
multiple sclerosis || id:ieu-b-18	PGPEP1 (Brain Cerebellum)	Wald ratio	1	0.0336919	0.0345157	0.328999	0.708996
multiple sclerosis || id:ieu-b-18	DRAXIN (Brain Cerebellum)	Wald ratio	1	0.0269223	0.02828	0.341101	0.717178
multiple sclerosis || id:ieu-b-18	TTC33 (Brain Cerebellum)	Wald ratio	1	-0.0180693	0.110408	0.87	0.975692
multiple sclerosis || id:ieu-b-18	PUS7 (Brain Cerebellum)	Wald ratio	1	0.00852434	0.0505172	0.866	0.975692
multiple sclerosis || id:ieu-b-18	ATF4 (Brain Cerebellum)	Wald ratio	1	0.16537	0.0582704	0.00454003	0.0543507
multiple sclerosis || id:ieu-b-18	SDC4 (Brain Cerebellum)	Wald ratio	1	-0.0503342	0.0510136	0.323798	0.708336
multiple sclerosis || id:ieu-b-18	SYS1 (Brain Cerebellum)	Wald ratio	1	0.0194954	0.0794241	0.806101	0.956816
multiple sclerosis || id:ieu-b-18	CNRIP1 (Brain Cerebellum)	Wald ratio	1	-0.0556975	0.0812456	0.493	0.820797
multiple sclerosis || id:ieu-b-18	ZNF467 (Brain Cerebellum)	Wald ratio	1	0.063676	0.0706598	0.367502	0.730933
multiple sclerosis || id:ieu-b-18	SP140L (Brain Cerebellum)	Inverse variance weighted	2	-0.010822	0.0697653	0.876727	0.975692
multiple sclerosis || id:ieu-b-18	CALU (Brain Cerebellum)	Wald ratio	1	-0.05525	0.0644224	0.391101	0.748272
multiple sclerosis || id:ieu-b-18	ARHGAP32 (Brain Cerebellum)	Wald ratio	1	-0.0670715	0.0946592	0.478599	0.813821
multiple sclerosis || id:ieu-b-18	LLGL2 (Brain Cerebellum)	Wald ratio	1	0.0999852	0.0816603	0.2208	0.6154
multiple sclerosis || id:ieu-b-18	ZNF362 (Brain Cerebellum)	Wald ratio	1	0.243043	0.0762097	0.00142701	0.0213542
multiple sclerosis || id:ieu-b-18	GDPD3 (Brain Cerebellum)	Wald ratio	1	-0.32229	0.0701119	4.29025e-06	0.000269642
multiple sclerosis || id:ieu-b-18	CRABP1 (Brain Cerebellum)	Wald ratio	1	-0.0942074	0.0480237	0.0497991	0.279453
multiple sclerosis || id:ieu-b-18	CD6 (Brain Cerebellum)	Inverse variance weighted	2	0.000735242	0.120965	0.99515	0.997788
multiple sclerosis || id:ieu-b-18	TNS4 (Brain Cerebellum)	Wald ratio	1	0.0525679	0.0514487	0.306898	0.700913
multiple sclerosis || id:ieu-b-18	TPSD1 (Brain Cerebellum)	Wald ratio	1	0.0108312	0.0420431	0.7967	0.952856
multiple sclerosis || id:ieu-b-18	KANSL1 (Brain Cerebellum)	MR Egger	3	-0.0955785	0.113966	0.555721	0.858488
multiple sclerosis || id:ieu-b-18	KANSL1 (Brain Cerebellum)	Weighted median	3	0.0205071	0.033796	0.54399	0.846294
multiple sclerosis || id:ieu-b-18	KANSL1 (Brain Cerebellum)	Inverse variance weighted	3	0.0294911	0.0296275	0.319543	0.708336
multiple sclerosis || id:ieu-b-18	KANSL1 (Brain Cerebellum)	Simple mode	3	0.00686882	0.045545	0.89396	0.975692
multiple sclerosis || id:ieu-b-18	KANSL1 (Brain Cerebellum)	Weighted mode	3	0.0160984	0.0353088	0.69316	0.916187
multiple sclerosis || id:ieu-b-18	CCDC18 (Brain Cerebellum)	Wald ratio	1	-0.025857	0.041832	0.536499	0.846294
multiple sclerosis || id:ieu-b-18	FOXE1 (Brain Cerebellum)	Wald ratio	1	0.0884883	0.0413556	0.0323795	0.209799
multiple sclerosis || id:ieu-b-18	SNRNP48 (Brain Cerebellum)	Wald ratio	1	-0.159692	0.0984812	0.1049	0.417276
multiple sclerosis || id:ieu-b-18	YDJC (Brain Cerebellum)	Wald ratio	1	-0.173754	0.0838514	0.03825	0.235458
multiple sclerosis || id:ieu-b-18	MUC1 (Brain Cerebellum)	Wald ratio	1	-0.0618653	0.0851302	0.467401	0.808147
multiple sclerosis || id:ieu-b-18	GALR3 (Brain Cerebellum)	Wald ratio	1	-0.0488696	0.0466373	0.294701	0.688549
multiple sclerosis || id:ieu-b-18	QRICH2 (Brain Cerebellum)	Wald ratio	1	-0.107853	0.0621425	0.0826402	0.370995
multiple sclerosis || id:ieu-b-18	LPIN3 (Brain Cerebellum)	Wald ratio	1	-0.165117	0.059056	0.00517494	0.0607934
multiple sclerosis || id:ieu-b-18	MALT1 (Brain Cerebellum)	Wald ratio	1	0.554084	0.0991139	2.26583e-08	2.19088e-06
multiple sclerosis || id:ieu-b-18	ZSWIM1 (Brain Cerebellum)	Wald ratio	1	0.493265	0.070046	1.89476e-12	2.38172e-09
multiple sclerosis || id:ieu-b-18	EML4 (Brain Cerebellum)	Wald ratio	1	-0.117195	0.148178	0.428999	0.772134
multiple sclerosis || id:ieu-b-18	ZNF177 (Brain Cerebellum)	Wald ratio	1	-0.0177711	0.0530637	0.7377	0.935711
multiple sclerosis || id:ieu-b-18	C2orf88 (Brain Cerebellum)	Wald ratio	1	0.123021	0.0723718	0.0891596	0.382504
multiple sclerosis || id:ieu-b-18	COPA (Brain Cerebellum)	Wald ratio	1	-0.1747	0.0467415	0.000185801	0.00507722
multiple sclerosis || id:ieu-b-18	XPNPEP3 (Brain Cerebellum)	Wald ratio	1	0.123955	0.0509404	0.0149601	0.119776
multiple sclerosis || id:ieu-b-18	MSLN (Brain Cerebellum)	Wald ratio	1	0.0187755	0.0251979	0.456198	0.795341
multiple sclerosis || id:ieu-b-18	EXOSC9 (Brain Cerebellum)	Wald ratio	1	0.0766878	0.0949941	0.4195	0.767556
multiple sclerosis || id:ieu-b-18	NHSL1 (Brain Cerebellum)	Wald ratio	1	0.0294022	0.0547133	0.591	0.881535
multiple sclerosis || id:ieu-b-18	GIMAP7 (Brain Cerebellum)	Wald ratio	1	0.0603459	0.0671883	0.3691	0.732952
multiple sclerosis || id:ieu-b-18	TRIM65 (Brain Cerebellum)	Wald ratio	1	0.0652929	0.0250747	0.00921616	0.0897863
multiple sclerosis || id:ieu-b-18	TRIM14 (Brain Cerebellum)	Wald ratio	1	-0.179163	0.0682022	0.00861588	0.0866413
multiple sclerosis || id:ieu-b-18	WDR20 (Brain Cerebellum)	Wald ratio	1	-0.310627	0.12941	0.0163801	0.123967
multiple sclerosis || id:ieu-b-18	ZNF646 (Brain Cerebellum)	Wald ratio	1	0.0348346	0.0752447	0.643399	0.901621
multiple sclerosis || id:ieu-b-18	SLC25A41 (Brain Cerebellum)	Wald ratio	1	0.0349763	0.0321745	0.277001	0.669597
multiple sclerosis || id:ieu-b-18	SNN (Brain Cerebellum)	Wald ratio	1	0.0636747	0.0697941	0.361599	0.724576
multiple sclerosis || id:ieu-b-18	PLCH2 (Brain Cerebellum)	Inverse variance weighted	2	0.161258	0.0730902	0.0273637	0.181991
multiple sclerosis || id:ieu-b-18	BICRA (Brain Cerebellum)	Wald ratio	1	-0.181029	0.0765978	0.0181098	0.132937
multiple sclerosis || id:ieu-b-18	ITIH5 (Brain Cerebellum)	Wald ratio	1	-0.129445	0.101996	0.2044	0.587979
multiple sclerosis || id:ieu-b-18	BBS1 (Brain Cerebellum)	Wald ratio	1	0.114639	0.0597698	0.0551097	0.294757
multiple sclerosis || id:ieu-b-18	CRKL (Brain Cerebellum)	Wald ratio	1	0.152347	0.0905698	0.09255	0.388832
multiple sclerosis || id:ieu-b-18	PI4KA (Brain Cerebellum)	Wald ratio	1	-0.0202938	0.0731664	0.7815	0.948551
multiple sclerosis || id:ieu-b-18	TTC36 (Brain Cerebellum)	Wald ratio	1	0.07565	0.0817046	0.3545	0.717562
multiple sclerosis || id:ieu-b-18	CCDC151 (Brain Cerebellum)	Wald ratio	1	-0.174412	0.135309	0.197401	0.580333
multiple sclerosis || id:ieu-b-18	NDUFS3 (Brain Cerebellum)	Wald ratio	1	-0.0900519	0.0671495	0.1799	0.552466
multiple sclerosis || id:ieu-b-18	KCNN3 (Brain Cerebellum)	Wald ratio	1	-0.0118797	0.0855044	0.8895	0.975692
multiple sclerosis || id:ieu-b-18	STX1B (Brain Cerebellum)	Wald ratio	1	-0.265872	0.108062	0.0138801	0.117887
multiple sclerosis || id:ieu-b-18	MRPL24 (Brain Cerebellum)	Wald ratio	1	-0.00301157	0.0906584	0.9735	0.994061
multiple sclerosis || id:ieu-b-18	TMCC3 (Brain Cerebellum)	Wald ratio	1	0.0673193	0.0579175	0.245101	0.629786
multiple sclerosis || id:ieu-b-18	ZNF284 (Brain Cerebellum)	Wald ratio	1	0.00509516	0.0420688	0.9036	0.97916
multiple sclerosis || id:ieu-b-18	TRAPPC4 (Brain Cerebellum)	Wald ratio	1	-0.0264688	0.0274717	0.335301	0.716639
multiple sclerosis || id:ieu-b-18	GTF2H3 (Brain Cerebellum)	Wald ratio	1	-0.112062	0.0461619	0.0151997	0.120562
multiple sclerosis || id:ieu-b-18	NIT2 (Brain Cerebellum)	Wald ratio	1	0.0583653	0.0347245	0.0927999	0.388832
multiple sclerosis || id:ieu-b-18	GNB3 (Brain Cerebellum)	Wald ratio	1	0.0416847	0.0267021	0.118499	0.443469
multiple sclerosis || id:ieu-b-18	CHAF1A (Brain Cerebellum)	Wald ratio	1	0.0755383	0.0229816	0.00101298	0.0167541
multiple sclerosis || id:ieu-b-18	RASIP1 (Brain Cerebellum)	Inverse variance weighted	2	-0.0552404	0.0539005	0.30543	0.700913
multiple sclerosis || id:ieu-b-18	FAM124A (Brain Cerebellum)	Wald ratio	1	-0.00432627	0.0434023	0.9206	0.980397
multiple sclerosis || id:ieu-b-18	HAAO (Brain Cerebellum)	Wald ratio	1	-0.0210851	0.0455313	0.6433	0.901621
multiple sclerosis || id:ieu-b-18	IFT80 (Brain Cerebellum)	Wald ratio	1	0.0379636	0.0806164	0.637701	0.901621
multiple sclerosis || id:ieu-b-18	TASOR2 (Brain Cerebellum)	Wald ratio	1	0.0868459	0.0902297	0.3358	0.716639
multiple sclerosis || id:ieu-b-18	SEZ6L2 (Brain Cerebellum)	Wald ratio	1	-0.173376	0.0710862	0.0147299	0.119455
multiple sclerosis || id:ieu-b-18	IL12B (Brain Cerebellum)	Wald ratio	1	-0.179831	0.0493272	0.000266699	0.00684165
multiple sclerosis || id:ieu-b-18	RTP1 (Brain Cerebellum)	Wald ratio	1	-0.125499	0.0970795	0.1961	0.580333
multiple sclerosis || id:ieu-b-18	TUBAL3 (Brain Cerebellum)	Wald ratio	1	-0.0678836	0.0868049	0.4342	0.775269
multiple sclerosis || id:ieu-b-18	MTPAP (Brain Cerebellum)	Wald ratio	1	-0.166715	0.0892475	0.0617604	0.315581
multiple sclerosis || id:ieu-b-18	ZNF774 (Brain Cerebellum)	Wald ratio	1	0.0906848	0.0796343	0.254801	0.64004
multiple sclerosis || id:ieu-b-18	APOBEC3G (Brain Cerebellum)	Wald ratio	1	-0.0282884	0.0316279	0.371101	0.734439
multiple sclerosis || id:ieu-b-18	FAM149B1 (Brain Cerebellum)	Wald ratio	1	-0.105215	0.0635864	0.0979894	0.402525
multiple sclerosis || id:ieu-b-18	FAM71F2 (Brain Cerebellum)	Wald ratio	1	-0.0104801	0.0276531	0.7047	0.916985
multiple sclerosis || id:ieu-b-18	SART1 (Brain Cerebellum)	Wald ratio	1	0.0889617	0.0741924	0.230502	0.629024
multiple sclerosis || id:ieu-b-18	PVR (Brain Cerebellum)	Wald ratio	1	0.179066	0.0436944	4.16485e-05	0.00145423
multiple sclerosis || id:ieu-b-18	MRPL38 (Brain Cerebellum)	Wald ratio	1	-0.171117	0.0657151	0.00921616	0.0897863
multiple sclerosis || id:ieu-b-18	NDUFAF6 (Brain Cerebellum)	Wald ratio	1	-0.0152739	0.0342999	0.656099	0.909679
multiple sclerosis || id:ieu-b-18	SFMBT2 (Brain Cerebellum)	Wald ratio	1	-0.0170722	0.0634564	0.7879	0.950441
multiple sclerosis || id:ieu-b-18	CD151 (Brain Cerebellum)	Wald ratio	1	0.000904884	0.0345412	0.9791	0.994127
multiple sclerosis || id:ieu-b-18	RAB5C (Brain Cerebellum)	Wald ratio	1	0.658216	0.111322	3.36523e-09	8.46019e-07
multiple sclerosis || id:ieu-b-18	CALML6 (Brain Cerebellum)	Wald ratio	1	-0.121264	0.0505616	0.0164698	0.123967
multiple sclerosis || id:ieu-b-18	PKP1 (Brain Cerebellum)	Wald ratio	1	-0.0670686	0.0523339	0.2	0.581944
multiple sclerosis || id:ieu-b-18	BCAS4 (Brain Cerebellum)	Wald ratio	1	-0.00234991	0.0552918	0.9661	0.993838
multiple sclerosis || id:ieu-b-18	SLC16A14 (Brain Cerebellum)	Wald ratio	1	-0.071406	0.0729107	0.327401	0.708336
multiple sclerosis || id:ieu-b-18	UCKL1 (Brain Cerebellum)	Wald ratio	1	-0.122995	0.0897802	0.170701	0.543217
multiple sclerosis || id:ieu-b-18	TRIM13 (Brain Cerebellum)	Wald ratio	1	0.048581	0.0537071	0.365701	0.730296
multiple sclerosis || id:ieu-b-18	ZDHHC24 (Brain Cerebellum)	Wald ratio	1	0.0228076	0.037384	0.541802	0.846294
multiple sclerosis || id:ieu-b-18	LYRM2 (Brain Cerebellum)	Wald ratio	1	-0.0778517	0.0943913	0.409499	0.767123
multiple sclerosis || id:ieu-b-18	SND1 (Brain Cerebellum)	Inverse variance weighted	2	-0.158333	0.0522216	0.00242987	0.0324931
multiple sclerosis || id:ieu-b-18	GPD1L (Brain Cerebellum)	Wald ratio	1	-0.00258494	0.0703762	0.9707	0.993838
multiple sclerosis || id:ieu-b-18	RAB37 (Brain Cerebellum)	Wald ratio	1	-0.0781923	0.0718237	0.2763	0.669597
multiple sclerosis || id:ieu-b-18	EFEMP2 (Brain Cerebellum)	Wald ratio	1	-0.0946855	0.028774	0.000999508	0.0167518
multiple sclerosis || id:ieu-b-18	PNLDC1 (Brain Cerebellum)	Wald ratio	1	0.0253173	0.0691818	0.7144	0.922527
multiple sclerosis || id:ieu-b-18	PLEKHM1 (Brain Cerebellum)	Wald ratio	1	0.0524197	0.0192473	0.00645987	0.0700061
multiple sclerosis || id:ieu-b-18	CEP57 (Brain Cerebellum)	Wald ratio	1	-0.0332544	0.0868812	0.7019	0.916187
multiple sclerosis || id:ieu-b-18	ATN1 (Brain Cerebellum)	Wald ratio	1	0.140453	0.120658	0.2444	0.629531
multiple sclerosis || id:ieu-b-18	FKRP (Brain Cerebellum)	Wald ratio	1	0.0762416	0.0468008	0.1033	0.414326
multiple sclerosis || id:ieu-b-18	LIG1 (Brain Cerebellum)	Wald ratio	1	-0.0384195	0.0478682	0.4222	0.770935
multiple sclerosis || id:ieu-b-18	FAM234A (Brain Cerebellum)	Wald ratio	1	0.189075	0.115625	0.102	0.413592
multiple sclerosis || id:ieu-b-18	C2orf72 (Brain Cerebellum)	Wald ratio	1	0.00516979	0.0496678	0.9171	0.980268
multiple sclerosis || id:ieu-b-18	VANGL2 (Brain Cerebellum)	Wald ratio	1	0.049007	0.018839	0.00928578	0.0897863
multiple sclerosis || id:ieu-b-18	CAPN14 (Brain Cerebellum)	Wald ratio	1	-0.022336	0.0426987	0.600899	0.884386
multiple sclerosis || id:ieu-b-18	GRN (Brain Cerebellum)	Wald ratio	1	-0.0103566	0.0901116	0.9085	0.980268
multiple sclerosis || id:ieu-b-18	PHYKPL (Brain Cerebellum)	Wald ratio	1	0.139628	0.0490709	0.00443499	0.0536037
multiple sclerosis || id:ieu-b-18	CDH22 (Brain Cerebellum)	Wald ratio	1	-0.0865236	0.114512	0.4499	0.788736
multiple sclerosis || id:ieu-b-18	PNO1 (Brain Cerebellum)	Wald ratio	1	0.142161	0.0448692	0.00153305	0.0226711
multiple sclerosis || id:ieu-b-18	MYH14 (Brain Cerebellum)	Wald ratio	1	-0.0155698	0.0619308	0.8015	0.954891
multiple sclerosis || id:ieu-b-18	DLEU7 (Brain Cerebellum)	Inverse variance weighted	2	-0.0242938	0.0372019	0.51374	0.833351
multiple sclerosis || id:ieu-b-18	RNASEH2C (Brain Cerebellum)	Wald ratio	1	-0.188918	0.0569825	0.00091522	0.0155464
multiple sclerosis || id:ieu-b-18	PPP1R13B (Brain Cerebellum)	Wald ratio	1	-0.0189581	0.0779733	0.8079	0.957144
multiple sclerosis || id:ieu-b-18	HOXB3 (Brain Cerebellum)	Wald ratio	1	0.0110689	0.0253363	0.6622	0.909679
multiple sclerosis || id:ieu-b-18	OVOL1 (Brain Cerebellum)	Wald ratio	1	0.102678	0.022972	7.83204e-06	0.000447494
multiple sclerosis || id:ieu-b-18	SULT2A1 (Brain Cerebellum)	Wald ratio	1	0.051316	0.0462502	0.267201	0.658261
multiple sclerosis || id:ieu-b-18	EOMES (Brain Cerebellum)	Wald ratio	1	-0.140142	0.0842751	0.0963294	0.397004
multiple sclerosis || id:ieu-b-18	CHKB (Brain Cerebellum)	Wald ratio	1	-0.0530645	0.0297771	0.07474	0.353189
multiple sclerosis || id:ieu-b-18	GPATCH2L (Brain Cerebellum)	Wald ratio	1	0.0527129	0.0994821	0.5962	0.884386
multiple sclerosis || id:ieu-b-18	CATSPER3 (Brain Cerebellum)	Wald ratio	1	-0.0739505	0.0479738	0.123201	0.451496
multiple sclerosis || id:ieu-b-18	SERPINE3 (Brain Cerebellum)	Wald ratio	1	0.0185449	0.0624224	0.7664	0.946014
multiple sclerosis || id:ieu-b-18	ZNF860 (Brain Cerebellum)	Wald ratio	1	0.0168124	0.0351775	0.632701	0.901621
multiple sclerosis || id:ieu-b-18	SLC39A13 (Brain Cerebellum)	Wald ratio	1	0.0662161	0.077176	0.390899	0.748272
multiple sclerosis || id:ieu-b-18	CD5 (Brain Cerebellum)	Wald ratio	1	0.00871484	0.0175505	0.6195	0.896101
multiple sclerosis || id:ieu-b-18	TAGAP (Brain Cerebellum)	Wald ratio	1	0.114201	0.0562278	0.0422501	0.245872
multiple sclerosis || id:ieu-b-18	RPL13A (Brain Cerebellum)	Wald ratio	1	-0.0443109	0.133633	0.740201	0.935738
multiple sclerosis || id:ieu-b-18	ZNF839 (Brain Cerebellum)	Wald ratio	1	0.0564346	0.036415	0.121199	0.448079
multiple sclerosis || id:ieu-b-18	ZNF697 (Brain Cerebellum)	Wald ratio	1	-0.0593398	0.0347602	0.0878001	0.37926
multiple sclerosis || id:ieu-b-18	FABP3 (Brain Cerebellum)	Wald ratio	1	0.029193	0.0272878	0.284702	0.677784
multiple sclerosis || id:ieu-b-18	GDPGP1 (Brain Cerebellum)	Wald ratio	1	0.0608495	0.03595	0.0905287	0.385744
multiple sclerosis || id:ieu-b-18	MED10 (Brain Cerebellum)	Wald ratio	1	0.0852561	0.0271599	0.00169501	0.02449
multiple sclerosis || id:ieu-b-18	SERINC2 (Brain Cerebellum)	Wald ratio	1	0.959691	0.345576	0.00548504	0.0632541
multiple sclerosis || id:ieu-b-18	ZNF222 (Brain Cerebellum)	Wald ratio	1	0.0549576	0.0935524	0.5569	0.858488
multiple sclerosis || id:ieu-b-18	CHTF18 (Brain Cerebellum)	Wald ratio	1	0.0397109	0.0602601	0.509901	0.832396
multiple sclerosis || id:ieu-b-18	OCIAD2 (Brain Cerebellum)	Wald ratio	1	-0.00601995	0.0415129	0.8847	0.975692
multiple sclerosis || id:ieu-b-18	NECTIN1 (Brain Cerebellum)	Wald ratio	1	-0.0415932	0.0857648	0.627699	0.901621
multiple sclerosis || id:ieu-b-18	MARK3 (Brain Cerebellum)	Wald ratio	1	0.163545	0.0779461	0.0358893	0.224442
multiple sclerosis || id:ieu-b-18	H1-0 (Brain Cerebellum)	Wald ratio	1	0.1608	0.058244	0.00576595	0.0652955
multiple sclerosis || id:ieu-b-18	ZNF235 (Brain Cerebellum)	Wald ratio	1	-0.0386544	0.0316932	0.222601	0.619047
multiple sclerosis || id:ieu-b-18	TEAD2 (Brain Cerebellum)	Wald ratio	1	-0.364459	0.0715027	3.44849e-07	2.90109e-05
multiple sclerosis || id:ieu-b-18	NRF1 (Brain Cerebellum)	Wald ratio	1	-0.0790029	0.042105	0.0606098	0.314199
multiple sclerosis || id:ieu-b-18	NUP85 (Brain Cerebellum)	Wald ratio	1	0.0264457	0.0197018	0.1795	0.552466
multiple sclerosis || id:ieu-b-18	IGFN1 (Brain Cerebellum)	Wald ratio	1	0.046074	0.0515671	0.371602	0.734439
multiple sclerosis || id:ieu-b-18	GTPBP8 (Brain Cerebellum)	Wald ratio	1	-0.0810816	0.0535929	0.130301	0.462677
multiple sclerosis || id:ieu-b-18	IL20RA (Brain Cerebellum)	Wald ratio	1	-0.0787591	0.114303	0.4908	0.82022
multiple sclerosis || id:ieu-b-18	TNFRSF14 (Brain Cerebellum)	Wald ratio	1	-0.164424	0.028766	1.09099e-08	1.71422e-06
multiple sclerosis || id:ieu-b-18	ARPC3 (Brain Cerebellum)	Wald ratio	1	0.195532	0.0809851	0.0157602	0.122287
multiple sclerosis || id:ieu-b-18	MARCHF1 (Brain Cerebellum)	Wald ratio	1	-0.00331044	0.0235058	0.888	0.975692
multiple sclerosis || id:ieu-b-18	NT5C3B (Brain Cerebellum)	Wald ratio	1	-0.0540292	0.0462671	0.2429	0.629531
multiple sclerosis || id:ieu-b-18	AMFR (Brain Cerebellum)	Wald ratio	1	-0.0458448	0.0825611	0.578701	0.871182
multiple sclerosis || id:ieu-b-18	ARHGAP26 (Brain Cerebellum)	Wald ratio	1	0.339971	0.0886649	0.000125904	0.00375919
multiple sclerosis || id:ieu-b-18	MT1A (Brain Cerebellum)	Wald ratio	1	-0.0567317	0.0649216	0.3822	0.742442
multiple sclerosis || id:ieu-b-18	HBZ (Brain Cerebellum)	Wald ratio	1	-0.0760689	0.0423377	0.0723805	0.349817
multiple sclerosis || id:ieu-b-18	PLXNC1 (Brain Cerebellum)	Wald ratio	1	-0.0574162	0.0485646	0.237101	0.629024
multiple sclerosis || id:ieu-b-18	RPS6KC1 (Brain Cerebellum)	Wald ratio	1	0.0078731	0.397558	0.9842	0.996016
multiple sclerosis || id:ieu-b-18	CDKN2D (Brain Cerebellum)	Wald ratio	1	-0.0364929	0.0621837	0.5573	0.858488
multiple sclerosis || id:ieu-b-18	CAB39L (Brain Cerebellum)	Inverse variance weighted	2	-0.00212277	0.0269606	0.937243	0.985752
multiple sclerosis || id:ieu-b-18	DONSON (Brain Cerebellum)	Wald ratio	1	-0.016791	0.117222	0.8861	0.975692
multiple sclerosis || id:ieu-b-18	MAPK8IP3 (Brain Cerebellum)	Wald ratio	1	-0.0137496	0.096245	0.8864	0.975692
multiple sclerosis || id:ieu-b-18	MAP2K2 (Brain Cerebellum)	Wald ratio	1	0.150243	0.0749091	0.0448906	0.259933
multiple sclerosis || id:ieu-b-18	ANKLE1 (Brain Cerebellum)	Wald ratio	1	-0.137553	0.065238	0.03499	0.221017
multiple sclerosis || id:ieu-b-18	IGFALS (Brain Cerebellum)	Wald ratio	1	0.00254007	0.0243149	0.9168	0.980268
multiple sclerosis || id:ieu-b-18	LOC101929777 (Brain Cerebellum)	Wald ratio	1	-0.0573455	0.0245885	0.0196899	0.14143
multiple sclerosis || id:ieu-b-18	MRM2 (Brain Cerebellum)	Wald ratio	1	-0.00297281	0.0316643	0.9252	0.980397
multiple sclerosis || id:ieu-b-18	EFCAB13 (Brain Cerebellum)	Wald ratio	1	-0.149796	0.0342595	1.22894e-05	0.000551708
multiple sclerosis || id:ieu-b-18	CCDC180 (Brain Cerebellum)	Wald ratio	1	-0.0079048	0.0334889	0.8134	0.959166
multiple sclerosis || id:ieu-b-18	TAB1 (Brain Cerebellum)	Wald ratio	1	-0.153431	0.0435367	0.000424808	0.00861263
multiple sclerosis || id:ieu-b-18	RTP4 (Brain Cerebellum)	Wald ratio	1	-0.0769308	0.0532056	0.148201	0.496769
multiple sclerosis || id:ieu-b-18	VAMP1 (Brain Cerebellum)	Wald ratio	1	-0.0202469	0.0171146	0.2368	0.629024
multiple sclerosis || id:ieu-b-18	SETD9 (Brain Cerebellum)	Wald ratio	1	-0.033505	0.0195585	0.0867001	0.378321
multiple sclerosis || id:ieu-b-18	RRAGD (Brain Cerebellum)	Wald ratio	1	-0.194106	0.0948352	0.0406801	0.243129
multiple sclerosis || id:ieu-b-18	TMEM80 (Brain Cerebellum)	Wald ratio	1	-0.00824913	0.0189239	0.662901	0.909679
multiple sclerosis || id:ieu-b-18	KIN (Brain Cerebellum)	Wald ratio	1	0.0302384	0.039932	0.448901	0.788085
multiple sclerosis || id:ieu-b-18	SCNN1A (Brain Cerebellum)	Wald ratio	1	0.0623293	0.037832	0.0994494	0.406812
multiple sclerosis || id:ieu-b-18	C8orf31 (Brain Cerebellum)	Wald ratio	1	-0.0334599	0.0317665	0.292201	0.686535
multiple sclerosis || id:ieu-b-18	NME8 (Brain Cerebellum)	Wald ratio	1	-0.0569212	0.0437068	0.192799	0.577021
multiple sclerosis || id:ieu-b-18	COA8 (Brain Cerebellum)	Wald ratio	1	0.138735	0.057809	0.0164002	0.123967
multiple sclerosis || id:ieu-b-18	SGSM3 (Brain Cerebellum)	Wald ratio	1	0.0463366	0.0532268	0.384	0.742442
multiple sclerosis || id:ieu-b-18	KIAA1549 (Brain Cerebellum)	Wald ratio	1	0.0525681	0.0857184	0.539702	0.846294
multiple sclerosis || id:ieu-b-18	TMEM59L (Brain Cerebellum)	Wald ratio	1	0.0931254	0.0722787	0.197599	0.580333
multiple sclerosis || id:ieu-b-18	CDCA5 (Brain Cerebellum)	Wald ratio	1	0.0372524	0.0435194	0.392	0.748851
multiple sclerosis || id:ieu-b-18	TNKS2 (Brain Cerebellum)	Wald ratio	1	0.183952	0.102604	0.072999	0.349817
multiple sclerosis || id:ieu-b-18	SRP68 (Brain Cerebellum)	Wald ratio	1	-0.144003	0.103666	0.1648	0.531162
multiple sclerosis || id:ieu-b-18	METTL2B (Brain Cerebellum)	Wald ratio	1	-0.0106107	0.0233983	0.6502	0.906935
multiple sclerosis || id:ieu-b-18	MTFP1 (Brain Cerebellum)	Wald ratio	1	-0.275263	0.0918823	0.00273705	0.0351068
multiple sclerosis || id:ieu-b-18	SYT7 (Brain Cerebellum)	Inverse variance weighted	2	0.0120722	0.0494176	0.807006	0.956988
multiple sclerosis || id:ieu-b-18	TCP1 (Brain Cerebellum)	Wald ratio	1	-0.000491805	0.103264	0.9962	0.997788
multiple sclerosis || id:ieu-b-18	LCA5L (Brain Cerebellum)	Wald ratio	1	-0.0107227	0.0140854	0.446501	0.785494
multiple sclerosis || id:ieu-b-18	PGGHG (Brain Cerebellum)	Inverse variance weighted	2	0.0437516	0.101151	0.665349	0.910059
multiple sclerosis || id:ieu-b-18	SLC15A2 (Brain Cerebellum)	Wald ratio	1	-0.0138879	0.0250171	0.578801	0.871182
multiple sclerosis || id:ieu-b-18	CRLF1 (Brain Cerebellum)	Wald ratio	1	0.0340242	0.0264077	0.197599	0.580333
multiple sclerosis || id:ieu-b-18	BSDC1 (Brain Cerebellum)	Wald ratio	1	-0.128043	0.0872216	0.1421	0.481455
multiple sclerosis || id:ieu-b-18	TCTN1 (Brain Cerebellum)	Wald ratio	1	-0.107247	0.0891354	0.228901	0.628497
multiple sclerosis || id:ieu-b-18	AXIN1 (Brain Cerebellum)	Wald ratio	1	0.0364098	0.136653	0.789901	0.950441
multiple sclerosis || id:ieu-b-18	NHLH1 (Brain Cerebellum)	Wald ratio	1	0.0838586	0.0347821	0.0159101	0.122694
multiple sclerosis || id:ieu-b-18	TYK2 (Brain Cerebellum)	Wald ratio	1	-0.207528	0.0505584	4.04799e-05	0.00145381
multiple sclerosis || id:ieu-b-18	GALNT16 (Brain Cerebellum)	Wald ratio	1	-0.0118152	0.0311207	0.7042	0.916985
multiple sclerosis || id:ieu-b-18	CLEC2L (Brain Cerebellum)	Wald ratio	1	-0.0218489	0.0554956	0.693799	0.916187
multiple sclerosis || id:ieu-b-18	PLAAT3 (Brain Cerebellum)	Wald ratio	1	0.021638	0.0501454	0.6661	0.910096
multiple sclerosis || id:ieu-b-18	KCNJ6 (Brain Cerebellum)	Wald ratio	1	0.0435774	0.0390869	0.2649	0.658062
multiple sclerosis || id:ieu-b-18	C1QTNF4 (Brain Cerebellum)	Wald ratio	1	0.065192	0.0516292	0.206698	0.593196
multiple sclerosis || id:ieu-b-18	VEZT (Brain Cerebellum)	Wald ratio	1	0.0967141	0.0839495	0.2493	0.63564
multiple sclerosis || id:ieu-b-18	SLAMF8 (Brain Cerebellum)	Inverse variance weighted	2	-0.00109061	0.020308	0.957172	0.993838
multiple sclerosis || id:ieu-b-18	PRCC (Brain Cerebellum)	Wald ratio	1	-0.0527792	0.0748797	0.480901	0.81578
multiple sclerosis || id:ieu-b-18	RECQL5 (Brain Cerebellum)	Wald ratio	1	0.0736346	0.0920413	0.423701	0.770935
multiple sclerosis || id:ieu-b-18	RFC1 (Brain Cerebellum)	Wald ratio	1	0.0916539	0.0525003	0.0808492	0.368215
multiple sclerosis || id:ieu-b-18	RUVBL2 (Brain Cerebellum)	Wald ratio	1	-0.0616452	0.0555362	0.266999	0.658261
multiple sclerosis || id:ieu-b-18	SHD (Brain Cerebellum)	Wald ratio	1	0.00422825	0.0242002	0.8613	0.975692
multiple sclerosis || id:ieu-b-18	FOXP1 (Brain Cerebellum)	Wald ratio	1	-0.0385217	0.0733982	0.5997	0.884386
multiple sclerosis || id:ieu-b-18	TBC1D2 (Brain Cerebellum)	Wald ratio	1	0.0129908	0.020955	0.535299	0.846294
multiple sclerosis || id:ieu-b-18	GTPBP3 (Brain Cerebellum)	Inverse variance weighted	2	-0.0193788	0.0821085	0.813422	0.959166
multiple sclerosis || id:ieu-b-18	MRPL58 (Brain Cerebellum)	Wald ratio	1	0.168886	0.082962	0.0417804	0.244269
multiple sclerosis || id:ieu-b-18	PIDD1 (Brain Cerebellum)	Wald ratio	1	0.00478113	0.0230815	0.8359	0.968976
multiple sclerosis || id:ieu-b-18	CLPP (Brain Cerebellum)	Wald ratio	1	-0.00986178	0.105749	0.9257	0.980397
multiple sclerosis || id:ieu-b-18	DLEU1-AS1 (Brain Cerebellum)	Inverse variance weighted	2	-0.0242938	0.0372019	0.51374	0.833351
multiple sclerosis || id:ieu-b-18	NR2C1 (Brain Cerebellum)	Wald ratio	1	0.0554951	0.100362	0.580299	0.871489
multiple sclerosis || id:ieu-b-18	GAL3ST1 (Brain Cerebellum)	Wald ratio	1	0.0803147	0.0984039	0.414401	0.767123
multiple sclerosis || id:ieu-b-18	HCN3 (Brain Cerebellum)	Wald ratio	1	-0.0103278	0.0707256	0.8839	0.975692
multiple sclerosis || id:ieu-b-18	RBM14 (Brain Cerebellum)	Wald ratio	1	0.431839	0.115439	0.000183393	0.00507722
multiple sclerosis || id:ieu-b-18	SLC50A1 (Brain Cerebellum)	Wald ratio	1	0.112432	0.178033	0.527699	0.843052
multiple sclerosis || id:ieu-b-18	CDR2L (Brain Cerebellum)	Wald ratio	1	0.0894592	0.130042	0.4915	0.82022
multiple sclerosis || id:ieu-b-18	KLRC2 (Brain Cerebellum)	Inverse variance weighted	2	0.0138304	0.0192919	0.473435	0.810223
multiple sclerosis || id:ieu-b-18	HOXB2 (Brain Cerebellum)	Wald ratio	1	0.00989918	0.0226589	0.6622	0.909679
multiple sclerosis || id:ieu-b-18	AZIN2 (Brain Cerebellum)	Wald ratio	1	-0.151675	0.0557503	0.00651608	0.0700061
multiple sclerosis || id:ieu-b-18	FBF1 (Brain Cerebellum)	Wald ratio	1	0.139621	0.0441849	0.00157803	0.0230649
multiple sclerosis || id:ieu-b-18	C11orf49 (Brain Cerebellum)	Wald ratio	1	0.0250795	0.0648374	0.6989	0.916187
multiple sclerosis || id:ieu-b-18	GMEB2 (Brain Cerebellum)	Wald ratio	1	-0.0101386	0.0315182	0.7477	0.938776
multiple sclerosis || id:ieu-b-18	SLC2A4RG (Brain Cerebellum)	Wald ratio	1	-0.181405	0.0582044	0.00182898	0.0258891
multiple sclerosis || id:ieu-b-18	HBQ1 (Brain Cerebellum)	Wald ratio	1	-0.0323742	0.0295521	0.2733	0.667063
multiple sclerosis || id:ieu-b-18	TBC1D22B (Brain Cerebellum)	Wald ratio	1	-0.0163362	0.0738371	0.824901	0.961874
multiple sclerosis || id:ieu-b-18	EXOSC10 (Brain Cerebellum)	Wald ratio	1	0.00111027	0.0286616	0.9691	0.993838
multiple sclerosis || id:ieu-b-18	RHD (Brain Cerebellum)	Wald ratio	1	0.00372044	0.0197927	0.8509	0.975692
multiple sclerosis || id:ieu-b-18	SH2D3A (Brain Cerebellum)	Wald ratio	1	-0.0259733	0.0595833	0.662899	0.909679
multiple sclerosis || id:ieu-b-18	CD40 (Brain Cerebellum)	Wald ratio	1	-0.120335	0.0343161	0.000453792	0.00905423
multiple sclerosis || id:ieu-b-18	ESRRB (Brain Cerebellum)	Inverse variance weighted	2	-0.0228402	0.0778249	0.769154	0.946014
multiple sclerosis || id:ieu-b-18	ZBTB38 (Brain Cerebellum)	Wald ratio	1	-0.277511	0.0890591	0.00183304	0.0258891
multiple sclerosis || id:ieu-b-18	MADD (Brain Cerebellum)	Wald ratio	1	-0.244858	0.0570785	1.78794e-05	0.000774981
multiple sclerosis || id:ieu-b-18	AGL (Brain Cerebellum)	Wald ratio	1	0.0882714	0.0870378	0.3105	0.705732
multiple sclerosis || id:ieu-b-18	POGLUT1 (Brain Cerebellum)	Wald ratio	1	0.003934	0.0272475	0.8852	0.975692
multiple sclerosis || id:ieu-b-18	ANGEL2 (Brain Cerebellum)	Wald ratio	1	0.0554538	0.0512987	0.279698	0.672146
multiple sclerosis || id:ieu-b-18	HMGCL (Brain Cerebellum)	Wald ratio	1	0.212368	0.0590774	0.00032471	0.00731648
multiple sclerosis || id:ieu-b-18	CHCHD5 (Brain Cerebellum)	Inverse variance weighted	2	-0.0212014	0.0455364	0.641508	0.901621
multiple sclerosis || id:ieu-b-18	PDIA2 (Brain Cerebellum)	Wald ratio	1	-0.0590051	0.0514016	0.251	0.638656
multiple sclerosis || id:ieu-b-18	APBA3 (Brain Cerebellum)	Wald ratio	1	-0.0269111	0.0780954	0.7304	0.928325
multiple sclerosis || id:ieu-b-18	BOC (Brain Cerebellum)	Wald ratio	1	-0.000456361	0.0400127	0.9909	0.997788
multiple sclerosis || id:ieu-b-18	SLFN12L (Brain Cerebellum)	Wald ratio	1	-0.0329227	0.0440768	0.4551	0.794877
multiple sclerosis || id:ieu-b-18	SENP7 (Brain Cerebellum)	Wald ratio	1	0.14737	0.0855647	0.0850101	0.373628
multiple sclerosis || id:ieu-b-18	TRIP10 (Brain Cerebellum)	Wald ratio	1	0.0712425	0.0754109	0.3448	0.717178
multiple sclerosis || id:ieu-b-18	INSR (Brain Cerebellum)	Wald ratio	1	0.117	0.072568	0.1069	0.421232
multiple sclerosis || id:ieu-b-18	ATP1A4 (Brain Cerebellum)	Inverse variance weighted	2	0.0346776	0.113377	0.759711	0.942702
multiple sclerosis || id:ieu-b-18	MCM9 (Brain Cerebellum)	Wald ratio	1	0.115174	0.0313229	0.000236005	0.00631189
multiple sclerosis || id:ieu-b-18	RBPJL (Brain Cerebellum)	Wald ratio	1	-0.0855594	0.0477713	0.0732897	0.349817
multiple sclerosis || id:ieu-b-18	FBLN7 (Brain Cerebellum)	Wald ratio	1	-0.0265141	0.0317523	0.403702	0.758525
multiple sclerosis || id:ieu-b-18	DPP9 (Brain Cerebellum)	Wald ratio	1	-0.0539214	0.0494267	0.2753	0.669347
multiple sclerosis || id:ieu-b-18	GPR108 (Brain Cerebellum)	Wald ratio	1	0.0124121	0.0221425	0.5751	0.871118
multiple sclerosis || id:ieu-b-18	PREX1 (Brain Cerebellum)	Wald ratio	1	0.160733	0.0839843	0.0556395	0.295101
multiple sclerosis || id:ieu-b-18	RELB (Brain Cerebellum)	Wald ratio	1	-0.149896	0.138809	0.280198	0.672146
multiple sclerosis || id:ieu-b-18	RDH16 (Brain Cerebellum)	Wald ratio	1	-0.00207109	0.0453823	0.9636	0.993838
multiple sclerosis || id:ieu-b-18	PCMTD2 (Brain Cerebellum)	Wald ratio	1	0.0295543	0.114605	0.7965	0.952856
multiple sclerosis || id:ieu-b-18	CCDC28A (Brain Cerebellum)	Wald ratio	1	-0.09681	0.0944949	0.305599	0.700913
multiple sclerosis || id:ieu-b-18	MEIOB (Brain Cerebellum)	Wald ratio	1	-0.00740853	0.036168	0.8377	0.968976
multiple sclerosis || id:ieu-b-18	CCDC92 (Brain Cerebellum)	Wald ratio	1	0.0614193	0.109569	0.575102	0.871118
multiple sclerosis || id:ieu-b-18	ZNF440 (Brain Cerebellum)	Wald ratio	1	-0.221087	0.0677752	0.00110603	0.0178241
multiple sclerosis || id:ieu-b-18	TP53INP1 (Brain Cerebellum)	Inverse variance weighted	2	-0.0780314	0.0676301	0.248584	0.635102
multiple sclerosis || id:ieu-b-18	RNF151 (Brain Cerebellum)	Wald ratio	1	-0.0155007	0.0380206	0.6835	0.914823
multiple sclerosis || id:ieu-b-18	MAPK14 (Brain Cerebellum)	Wald ratio	1	-0.0527035	0.056357	0.3497	0.717178
multiple sclerosis || id:ieu-b-18	HSD17B14 (Brain Cerebellum)	Wald ratio	1	-0.114257	0.100186	0.2541	0.64004
multiple sclerosis || id:ieu-b-18	KLRC3 (Brain Cerebellum)	Wald ratio	1	0.0311616	0.0379601	0.411701	0.767123
multiple sclerosis || id:ieu-b-18	DYNLT1 (Brain Cerebellum)	Wald ratio	1	-0.0356659	0.0890874	0.688901	0.916187
multiple sclerosis || id:ieu-b-18	PPP6R2 (Brain Cerebellum)	Wald ratio	1	0.180411	0.11279	0.109701	0.428241
multiple sclerosis || id:ieu-b-18	RIF1 (Brain Cerebellum)	Wald ratio	1	0.0478174	0.075243	0.525098	0.841174
multiple sclerosis || id:ieu-b-18	TSEN54 (Brain Cerebellum)	Wald ratio	1	-0.099494	0.0676215	0.1412	0.481455
multiple sclerosis || id:ieu-b-18	RPL36 (Brain Cerebellum)	Wald ratio	1	-0.3671	0.223575	0.100599	0.409235
multiple sclerosis || id:ieu-b-18	RAB8A (Brain Cerebellum)	Wald ratio	1	-0.0168734	0.0399034	0.672401	0.913655
multiple sclerosis || id:ieu-b-18	NAB1 (Brain Cerebellum)	Wald ratio	1	-0.086795	0.0668402	0.1941	0.579535
multiple sclerosis || id:ieu-b-18	DNAJC6 (Brain Cerebellum)	Wald ratio	1	0.0148833	0.282612	0.958	0.993838
multiple sclerosis || id:ieu-b-18	PRKD2 (Brain Cerebellum)	Wald ratio	1	-0.0397704	0.0650749	0.541102	0.846294
multiple sclerosis || id:ieu-b-18	DIPK1A (Brain Cerebellum)	Wald ratio	1	0.193963	0.0539066	0.000320508	0.00731648
multiple sclerosis || id:ieu-b-18	FXYD2 (Brain Cerebellum)	Inverse variance weighted	2	0.0218863	0.0219099	0.317832	0.708336
multiple sclerosis || id:ieu-b-18	CEP85L (Brain Cerebellum)	Wald ratio	1	-0.0431419	0.0414276	0.297699	0.691697
multiple sclerosis || id:ieu-b-18	C5AR1 (Brain Cerebellum)	Wald ratio	1	-0.146389	0.0546115	0.00735007	0.0763557
multiple sclerosis || id:ieu-b-18	H3-3B (Brain Cerebellum)	Wald ratio	1	-0.424302	0.160411	0.00816703	0.08279
multiple sclerosis || id:ieu-b-18	BORCS8 (Brain Cerebellum)	Wald ratio	1	-0.167865	0.0548764	0.00222105	0.0303463
multiple sclerosis || id:ieu-b-18	PRPF19 (Brain Cerebellum)	Wald ratio	1	0.192072	0.106511	0.0713405	0.349817
multiple sclerosis || id:ieu-b-18	UBE2C (Brain Cerebellum)	Wald ratio	1	-0.0580263	0.0435573	0.1828	0.559075
multiple sclerosis || id:ieu-b-18	PLAAT4 (Brain Cerebellum)	Wald ratio	1	0.04778	0.0925573	0.605701	0.887373
multiple sclerosis || id:ieu-b-18	WWOX (Brain Cerebellum)	Wald ratio	1	0.0576722	0.0299086	0.0538205	0.294141
multiple sclerosis || id:ieu-b-18	CWC15 (Brain Cerebellum)	Wald ratio	1	-0.086331	0.0504404	0.0869808	0.378321
multiple sclerosis || id:ieu-b-18	IQCB1 (Brain Cerebellum)	Wald ratio	1	0.149349	0.0263016	1.36008e-08	1.87542e-06
multiple sclerosis || id:ieu-b-18	RRAS2 (Brain Cerebellum)	Inverse variance weighted	2	-0.0740707	0.0412583	0.0726071	0.349817
multiple sclerosis || id:ieu-b-18	DSP (Brain Cerebellum)	Wald ratio	1	0.14272	0.0614482	0.0202003	0.143457
multiple sclerosis || id:ieu-b-18	FUT11 (Brain Cerebellum)	Wald ratio	1	0.14989	0.0461511	0.00116302	0.0185053
multiple sclerosis || id:ieu-b-18	THSD7B (Brain Cerebellum)	Inverse variance weighted	2	-0.038068	0.0369274	0.302593	0.698151
multiple sclerosis || id:ieu-b-18	DHDH (Brain Cerebellum)	Wald ratio	1	0.11303	0.126796	0.372696	0.735287
multiple sclerosis || id:ieu-b-18	CKAP2L (Brain Cerebellum)	Wald ratio	1	0.0218125	0.0535204	0.6836	0.914823
multiple sclerosis || id:ieu-b-18	CDADC1 (Brain Cerebellum)	Wald ratio	1	-0.0027094	0.0230182	0.9063	0.980268
multiple sclerosis || id:ieu-b-18	PDZD3 (Brain Cerebellum)	Wald ratio	1	0.0064511	0.0399765	0.8718	0.975692
multiple sclerosis || id:ieu-b-18	FLVCR1 (Brain Cerebellum)	Wald ratio	1	0.0671187	0.0367331	0.0676697	0.336209
multiple sclerosis || id:ieu-b-18	CDKL3 (Brain Cerebellum)	Wald ratio	1	-0.051468	0.0363671	0.157	0.515271
multiple sclerosis || id:ieu-b-18	GRIN2D (Brain Cerebellum)	Wald ratio	1	0.24266	0.126277	0.0546499	0.294757
multiple sclerosis || id:ieu-b-18	SDHC (Brain Cerebellum)	Wald ratio	1	-0.0638999	0.0721191	0.3756	0.738856
multiple sclerosis || id:ieu-b-18	WTAP (Brain Cerebellum)	Wald ratio	1	-0.269257	0.205913	0.191	0.573602
multiple sclerosis || id:ieu-b-18	NDUFB10 (Brain Cerebellum)	Wald ratio	1	-0.122756	0.070948	0.0835904	0.3726
multiple sclerosis || id:ieu-b-18	ITSN2 (Brain Cerebellum)	Wald ratio	1	0.0330691	0.0859127	0.7003	0.916187
multiple sclerosis || id:ieu-b-18	ZC3H3 (Brain Cerebellum)	Wald ratio	1	-0.0246277	0.0539933	0.6483	0.90546
multiple sclerosis || id:ieu-b-18	SNCB (Brain Cerebellum)	Wald ratio	1	-0.0440686	0.108893	0.6857	0.914823
multiple sclerosis || id:ieu-b-18	CALCB (Brain Cerebellum)	Wald ratio	1	-0.0546443	0.0295957	0.0648401	0.328472
multiple sclerosis || id:ieu-b-18	RGS14 (Brain Cerebellum)	Wald ratio	1	-0.109083	0.0263224	3.4111e-05	0.00129932
multiple sclerosis || id:ieu-b-18	TBXAS1 (Brain Cerebellum)	Wald ratio	1	-0.206407	0.049351	2.8841e-05	0.00113291
multiple sclerosis || id:ieu-b-18	FAM83E (Brain Cerebellum)	Wald ratio	1	-0.0401366	0.0228882	0.0795	0.367065
multiple sclerosis || id:ieu-b-18	SLC9A8 (Brain Cerebellum)	Wald ratio	1	0.0451006	0.0351218	0.1991	0.581944
multiple sclerosis || id:ieu-b-18	RPL10A (Brain Cerebellum)	Wald ratio	1	-0.0265114	0.0889633	0.765701	0.946014
multiple sclerosis || id:ieu-b-18	FBXO40 (Brain Cerebellum)	Wald ratio	1	-0.0681263	0.0428544	0.1119	0.43413
multiple sclerosis || id:ieu-b-18	TIMMDC1 (Brain Cerebellum)	Wald ratio	1	-0.167311	0.0658987	0.0111198	0.100558
multiple sclerosis || id:ieu-b-18	DHX34 (Brain Cerebellum)	Wald ratio	1	0.079397	0.0255633	0.00189701	0.0262037
multiple sclerosis || id:ieu-b-18	ZNF45 (Brain Cerebellum)	Inverse variance weighted	2	-0.0382969	0.040636	0.345969	0.717178
multiple sclerosis || id:ieu-b-18	NUDT13 (Brain Cerebellum)	Wald ratio	1	0.0786659	0.0426695	0.0652399	0.328472
multiple sclerosis || id:ieu-b-18	RND2 (Brain Cerebellum)	Wald ratio	1	-0.00622051	0.0573326	0.9136	0.980268
multiple sclerosis || id:ieu-b-18	OGFOD2 (Brain Cerebellum)	Wald ratio	1	0.499523	0.0980152	3.46192e-07	2.90109e-05
multiple sclerosis || id:ieu-b-18	MACO1 (Brain Cerebellum)	Wald ratio	1	-0.0246657	0.0591547	0.676701	0.913655
multiple sclerosis || id:ieu-b-18	PFKFB3 (Brain Cerebellum)	Wald ratio	1	0.253482	0.224708	0.259299	0.646704
multiple sclerosis || id:ieu-b-18	ZNF700 (Brain Cerebellum)	Wald ratio	1	-0.0298627	0.0738152	0.685801	0.914823
multiple sclerosis || id:ieu-b-18	RAD1 (Brain Cerebellum)	Inverse variance weighted	2	0.0440975	0.141065	0.754582	0.938776
multiple sclerosis || id:ieu-b-18	PRKAA1 (Brain Cerebellum)	Wald ratio	1	0.00422594	0.263412	0.9872	0.996016
multiple sclerosis || id:ieu-b-18	OSBPL7 (Brain Cerebellum)	Wald ratio	1	-0.027734	0.0519304	0.5933	0.881535
multiple sclerosis || id:ieu-b-18	ATG13 (Brain Cerebellum)	Wald ratio	1	0.0447868	0.080065	0.575902	0.871129
multiple sclerosis || id:ieu-b-18	BAIAP3 (Brain Cerebellum)	Wald ratio	1	0.0627624	0.0457598	0.1702	0.542999
multiple sclerosis || id:ieu-b-18	CCDC102B (Brain Cerebellum)	Wald ratio	1	0.0142441	0.0801242	0.8589	0.975692
multiple sclerosis || id:ieu-b-18	L3MBTL1 (Brain Cerebellum)	Wald ratio	1	-0.0644887	0.0687024	0.347901	0.717178
multiple sclerosis || id:ieu-b-18	NUP210L (Brain Cerebellum)	Wald ratio	1	-0.179593	0.175298	0.305599	0.700913
multiple sclerosis || id:ieu-b-18	SFI1 (Brain Cerebellum)	Inverse variance weighted	2	0.0261146	0.0669491	0.696488	0.916187
multiple sclerosis || id:ieu-b-18	DNAJC4 (Brain Cerebellum)	Wald ratio	1	0.113188	0.0792458	0.1532	0.50677
multiple sclerosis || id:ieu-b-18	CLPTM1 (Brain Cerebellum)	Wald ratio	1	-0.095381	0.101761	0.348601	0.717178
multiple sclerosis || id:ieu-b-18	MYLIP (Brain Cerebellum)	Wald ratio	1	0.00813645	0.0555263	0.883501	0.975692
multiple sclerosis || id:ieu-b-18	TMED2 (Brain Cerebellum)	Wald ratio	1	0.218523	0.0904031	0.01564	0.122109
multiple sclerosis || id:ieu-b-18	CHD4 (Brain Cerebellum)	Wald ratio	1	0.116553	0.0714216	0.102699	0.414171
multiple sclerosis || id:ieu-b-18	TRIOBP (Brain Cerebellum)	Wald ratio	1	0.0573665	0.0476885	0.228999	0.628497
multiple sclerosis || id:ieu-b-18	ZNF763 (Brain Cerebellum)	Wald ratio	1	0.012928	0.0468521	0.782601	0.948551
multiple sclerosis || id:ieu-b-18	PDCD6IP (Brain Cerebellum)	Wald ratio	1	0.0111942	0.0289909	0.699401	0.916187
multiple sclerosis || id:ieu-b-18	CERS1 (Brain Cerebellum)	Wald ratio	1	0.0547065	0.0464406	0.2388	0.629024
multiple sclerosis || id:ieu-b-18	PLTP (Brain Cerebellum)	Wald ratio	1	0.151298	0.120535	0.209402	0.595746
multiple sclerosis || id:ieu-b-18	ARSA (Brain Cerebellum)	Wald ratio	1	0.121382	0.0817302	0.137501	0.477796
multiple sclerosis || id:ieu-b-18	CMTM8 (Brain Cerebellum)	Wald ratio	1	-0.0154736	0.0430545	0.7193	0.922612
multiple sclerosis || id:ieu-b-18	MINAR1 (Brain Cerebellum)	Inverse variance weighted	2	0.0221935	0.0349408	0.525315	0.841174
multiple sclerosis || id:ieu-b-18	ASF1A (Brain Cerebellum)	Wald ratio	1	0.318795	0.0913175	0.000481093	0.00930359
multiple sclerosis || id:ieu-b-18	MEN1 (Brain Cerebellum)	Wald ratio	1	0.10037	0.0635241	0.1141	0.439951
multiple sclerosis || id:ieu-b-18	CTLA4 (Brain Cerebellum)	Wald ratio	1	-0.0482861	0.0457854	0.2916	0.686535
multiple sclerosis || id:ieu-b-18	CRAMP1 (Brain Cerebellum)	Wald ratio	1	-0.00554772	0.0531699	0.9169	0.980268
multiple sclerosis || id:ieu-b-18	PWWP2A (Brain Cerebellum)	Wald ratio	1	-0.069996	0.130428	0.5915	0.881535
multiple sclerosis || id:ieu-b-18	SULT2B1 (Brain Cerebellum)	Wald ratio	1	0.0137696	0.0332848	0.679101	0.914823
multiple sclerosis || id:ieu-b-18	CDK11A (Brain Cerebellum)	Wald ratio	1	-0.0761912	0.0666113	0.252699	0.639628
multiple sclerosis || id:ieu-b-18	PRR12 (Brain Cerebellum)	Wald ratio	1	0.0110654	0.0337208	0.7428	0.937449
multiple sclerosis || id:ieu-b-18	DENND6B (Brain Cerebellum)	Wald ratio	1	-0.27663	0.116978	0.0180399	0.132937
multiple sclerosis || id:ieu-b-18	ABI3BP (Brain Cerebellum)	Wald ratio	1	-0.0193273	0.0554235	0.7273	0.926257
multiple sclerosis || id:ieu-b-18	SNX8 (Brain Cerebellum)	Wald ratio	1	-0.000264378	0.0555111	0.9962	0.997788
multiple sclerosis || id:ieu-b-18	SELENON (Brain Cerebellum)	Inverse variance weighted	2	0.0243671	0.0525369	0.642784	0.901621
multiple sclerosis || id:ieu-b-18	CDYL2 (Brain Cerebellum)	Wald ratio	1	-0.239979	0.10273	0.0194902	0.14143
multiple sclerosis || id:ieu-b-18	COPE (Brain Cerebellum)	Wald ratio	1	0.0899508	0.0639115	0.1593	0.520106
multiple sclerosis || id:ieu-b-18	RNH1 (Brain Cerebellum)	Wald ratio	1	-0.00969304	0.0688253	0.888	0.975692
multiple sclerosis || id:ieu-b-18	GID8 (Brain Cerebellum)	Wald ratio	1	0.132758	0.0676165	0.0495997	0.279453
multiple sclerosis || id:ieu-b-18	TUBGCP6 (Brain Cerebellum)	Inverse variance weighted	2	0.147093	0.160983	0.360867	0.724576
multiple sclerosis || id:ieu-b-18	PPOX (Brain Cerebellum)	Wald ratio	1	0.010048	0.0669504	0.8807	0.975692
multiple sclerosis || id:ieu-b-18	SLC25A23 (Brain Cerebellum)	Wald ratio	1	-0.0423949	0.0389989	0.277001	0.669597
multiple sclerosis || id:ieu-b-18	ACTR2 (Brain Cerebellum)	Wald ratio	1	-0.1425	0.128513	0.2675	0.658261
multiple sclerosis || id:ieu-b-18	VPS33A (Brain Cerebellum)	Wald ratio	1	0.0873934	0.0397962	0.0280901	0.185838
multiple sclerosis || id:ieu-b-18	NHLH2 (Brain Cerebellum)	Wald ratio	1	0.0596775	0.0516696	0.248098	0.635102
multiple sclerosis || id:ieu-b-18	PRKAR2B (Brain Cerebellum)	Wald ratio	1	0.0172005	0.201579	0.932	0.983647
multiple sclerosis || id:ieu-b-18	GFUS (Brain Cerebellum)	Wald ratio	1	-0.0921855	0.227178	0.6849	0.914823
multiple sclerosis || id:ieu-b-18	FUCA1 (Brain Cerebellum)	Wald ratio	1	-0.00437553	0.0568034	0.9386	0.985752
multiple sclerosis || id:ieu-b-18	DCST1 (Brain Cerebellum)	Wald ratio	1	0.0508187	0.0326502	0.119599	0.443469
multiple sclerosis || id:ieu-b-18	WFDC3 (Brain Cerebellum)	Wald ratio	1	0.0237831	0.0161642	0.141199	0.481455
multiple sclerosis || id:ieu-b-18	HEBP2 (Brain Cerebellum)	Inverse variance weighted	2	0.0228419	0.0271325	0.399864	0.75244
multiple sclerosis || id:ieu-b-18	APOL2 (Brain Cerebellum)	Wald ratio	1	0.0322048	0.034316	0.347999	0.717178
multiple sclerosis || id:ieu-b-18	FBXL6 (Brain Cerebellum)	Wald ratio	1	-0.0567116	0.0948738	0.550001	0.852468
multiple sclerosis || id:ieu-b-18	MAPKAPK5 (Brain Cerebellum)	Wald ratio	1	0.102664	0.0527081	0.0514399	0.282358
multiple sclerosis || id:ieu-b-18	VPS37B (Brain Cerebellum)	Wald ratio	1	0.0133821	0.0869616	0.8777	0.975692
multiple sclerosis || id:ieu-b-18	FARP1 (Brain Cerebellum)	Wald ratio	1	-0.0972395	0.088449	0.2716	0.664205
multiple sclerosis || id:ieu-b-18	OCIAD1 (Brain Cerebellum)	Wald ratio	1	-0.105701	0.0852658	0.2151	0.605722
multiple sclerosis || id:ieu-b-18	PNPLA6 (Brain Cerebellum)	Wald ratio	1	-0.105464	0.0887681	0.2348	0.629024
multiple sclerosis || id:ieu-b-18	RCE1 (Brain Cerebellum)	Wald ratio	1	0.0329059	0.248848	0.8948	0.975692
multiple sclerosis || id:ieu-b-18	EPS15L1 (Brain Cerebellum)	Wald ratio	1	-0.132692	0.0476649	0.00537197	0.0625238
multiple sclerosis || id:ieu-b-18	RNF114 (Brain Cerebellum)	Wald ratio	1	-0.0388056	0.0324255	0.231399	0.629024
multiple sclerosis || id:ieu-b-18	WDR90 (Brain Cerebellum)	Wald ratio	1	-0.0619208	0.0724753	0.392899	0.748902
multiple sclerosis || id:ieu-b-18	MAB21L3 (Brain Cerebellum)	Wald ratio	1	-0.0304013	0.0259839	0.242	0.629531
multiple sclerosis || id:ieu-b-18	PLOD1 (Brain Cerebellum)	Inverse variance weighted	2	-0.0202957	0.0910614	0.823629	0.961874
multiple sclerosis || id:ieu-b-18	MLLT1 (Brain Cerebellum)	Wald ratio	1	0.0408173	0.101062	0.6863	0.914823
multiple sclerosis || id:ieu-b-18	TNRC6B (Brain Cerebellum)	Wald ratio	1	0.0773145	0.0676219	0.2529	0.639628
multiple sclerosis || id:ieu-b-18	GRB10 (Brain Cerebellum)	Wald ratio	1	-0.011898	0.0802248	0.8821	0.975692
multiple sclerosis || id:ieu-b-18	SF3B2 (Brain Cerebellum)	Wald ratio	1	0.0661223	0.0212451	0.00185602	0.0259223
multiple sclerosis || id:ieu-b-18	SPRYD7 (Brain Cerebellum)	Wald ratio	1	-0.0330348	0.0633423	0.601999	0.884386
multiple sclerosis || id:ieu-b-18	KCNQ2 (Brain Cerebellum)	Wald ratio	1	-0.138874	0.093816	0.1388	0.479104
multiple sclerosis || id:ieu-b-18	COX8A (Brain Cerebellum)	Wald ratio	1	0.0986903	0.0911823	0.279101	0.672088
multiple sclerosis || id:ieu-b-18	MAN1A2 (Brain Cerebellum)	Wald ratio	1	0.0261278	0.0866847	0.7631	0.944359
multiple sclerosis || id:ieu-b-18	MRPL54 (Brain Cerebellum)	Wald ratio	1	-0.0146214	0.0253769	0.564499	0.866393
multiple sclerosis || id:ieu-b-18	COL23A1 (Brain Cerebellum)	Wald ratio	1	-0.043347	0.0317374	0.172001	0.544491
multiple sclerosis || id:ieu-b-18	PDS5A (Brain Cerebellum)	Wald ratio	1	-0.007334	0.0767781	0.9239	0.980397
multiple sclerosis || id:ieu-b-18	KPNA1 (Brain Cerebellum)	Wald ratio	1	0.0298161	0.0320024	0.3515	0.717178
multiple sclerosis || id:ieu-b-18	GSTCD (Brain Cerebellum)	Inverse variance weighted	2	-0.0552506	0.0493842	0.263229	0.655206
multiple sclerosis || id:ieu-b-18	PPP1R37 (Brain Cerebellum)	Wald ratio	1	-0.0141042	0.112807	0.9005	0.97916
multiple sclerosis || id:ieu-b-18	SEC14L2 (Brain Cerebellum)	Wald ratio	1	-0.103536	0.0849817	0.223099	0.619063
multiple sclerosis || id:ieu-b-18	MCUR1 (Brain Cerebellum)	Inverse variance weighted	2	0.0101919	0.0369492	0.782675	0.948551
multiple sclerosis || id:ieu-b-18	CCDC153 (Brain Cerebellum)	Wald ratio	1	-0.0198667	0.0446137	0.656099	0.909679
multiple sclerosis || id:ieu-b-18	ARHGAP12 (Brain Cerebellum)	Wald ratio	1	-0.0685359	0.0937817	0.4649	0.80493
multiple sclerosis || id:ieu-b-18	SNRNP25 (Brain Cerebellum)	Wald ratio	1	0.00652617	0.0979902	0.9469	0.991052
multiple sclerosis || id:ieu-b-18	HAGHL (Brain Cerebellum)	Wald ratio	1	0.0677303	0.0567404	0.2326	0.629024
multiple sclerosis || id:ieu-b-18	UNC45A (Brain Cerebellum)	Wald ratio	1	0.0899052	0.0529579	0.0895696	0.382956
multiple sclerosis || id:ieu-b-18	MEIOC (Brain Cerebellum)	Wald ratio	1	-0.10226	0.0384554	0.00783311	0.0807067
multiple sclerosis || id:ieu-b-18	SPARCL1 (Brain Cerebellum)	Wald ratio	1	-0.00752282	0.0763397	0.9215	0.980397
multiple sclerosis || id:ieu-b-18	ADAM15 (Brain Cerebellum)	Wald ratio	1	0.0472686	0.0918211	0.6067	0.887802
multiple sclerosis || id:ieu-b-18	VAT1 (Brain Cerebellum)	Wald ratio	1	-0.025399	0.0509898	0.6184	0.896101
multiple sclerosis || id:ieu-b-18	SNHG28 (Brain Cerebellum)	Wald ratio	1	0.0140322	0.0395289	0.7226	0.923883
multiple sclerosis || id:ieu-b-18	KIFC2 (Brain Cerebellum)	Wald ratio	1	-0.0111684	0.0597806	0.8518	0.975692
multiple sclerosis || id:ieu-b-18	F2 (Brain Cerebellum)	Wald ratio	1	-0.0723104	0.0326779	0.0269097	0.18139
multiple sclerosis || id:ieu-b-18	IFNAR2 (Brain Cerebellum)	Wald ratio	1	0.0557429	0.0687385	0.417399	0.767556
multiple sclerosis || id:ieu-b-18	SLC9B2 (Brain Cerebellum)	Wald ratio	1	0.14971	0.157716	0.342499	0.717178
multiple sclerosis || id:ieu-b-18	F13A1 (Brain Cerebellum)	Wald ratio	1	0.012972	0.0557168	0.8159	0.959357
multiple sclerosis || id:ieu-b-18	SLC5A4 (Brain Cerebellum)	Wald ratio	1	0.00205555	0.040781	0.9598	0.993838
multiple sclerosis || id:ieu-b-18	RPL34 (Brain Cerebellum)	Wald ratio	1	-0.280294	0.238501	0.239901	0.629024
multiple sclerosis || id:ieu-b-18	BAG5 (Brain Cerebellum)	Wald ratio	1	0.188606	0.0747314	0.0116101	0.102774
multiple sclerosis || id:ieu-b-18	CDC42BPG (Brain Cerebellum)	Wald ratio	1	0.0416531	0.0566661	0.462302	0.801536
multiple sclerosis || id:ieu-b-18	BCL2L11 (Brain Cerebellum)	Wald ratio	1	0.0855409	0.0266024	0.001302	0.0199587
multiple sclerosis || id:ieu-b-18	MSTO1 (Brain Cerebellum)	Wald ratio	1	0.00979081	0.0358375	0.784699	0.948551
multiple sclerosis || id:ieu-b-18	ZNF223 (Brain Cerebellum)	Wald ratio	1	-0.016267	0.0387203	0.674401	0.913655
multiple sclerosis || id:ieu-b-18	PIANP (Brain Cerebellum)	Wald ratio	1	-0.196302	0.144833	0.1753	0.545854
multiple sclerosis || id:ieu-b-18	RPL6 (Brain Cerebellum)	Wald ratio	1	-0.24197	0.11665	0.0380496	0.235458
multiple sclerosis || id:ieu-b-18	ACBD4 (Brain Cerebellum)	Wald ratio	1	0.0592474	0.0407433	0.145902	0.49037
multiple sclerosis || id:ieu-b-18	CRTC1 (Brain Cerebellum)	Wald ratio	1	0.00480628	0.0449775	0.9149	0.980268
multiple sclerosis || id:ieu-b-18	TPD52L2 (Brain Cerebellum)	Wald ratio	1	0.046997	0.0838621	0.575201	0.871118
multiple sclerosis || id:ieu-b-18	RANBP3L (Brain Cerebellum)	Wald ratio	1	-0.0025377	0.0715325	0.9717	0.993838
multiple sclerosis || id:ieu-b-18	SKI (Brain Cerebellum)	Wald ratio	1	-0.0231254	0.0726054	0.7501	0.938776
multiple sclerosis || id:ieu-b-18	TAPBPL (Brain Cerebellum)	Wald ratio	1	0.114095	0.0335784	0.000679105	0.012023
multiple sclerosis || id:ieu-b-18	CIAO3 (Brain Cerebellum)	Wald ratio	1	-0.0347196	0.0205671	0.0913897	0.388097
multiple sclerosis || id:ieu-b-18	JDP2 (Brain Cerebellum)	Wald ratio	1	0.0323204	0.0618703	0.601399	0.884386
multiple sclerosis || id:ieu-b-18	SLC39A4 (Brain Cerebellum)	Inverse variance weighted	2	0.00553535	0.0288763	0.847984	0.975692
multiple sclerosis || id:ieu-b-18	ECD (Brain Cerebellum)	Wald ratio	1	0.119398	0.0766075	0.1191	0.443469
multiple sclerosis || id:ieu-b-18	HIP1R (Brain Cerebellum)	Wald ratio	1	0.0019245	0.0626649	0.9755	0.994127
multiple sclerosis || id:ieu-b-18	EFNA1 (Brain Cerebellum)	Wald ratio	1	-0.0163528	0.0472364	0.7292	0.927737
multiple sclerosis || id:ieu-b-18	UCHL1 (Brain Cerebellum)	Wald ratio	1	-0.00539758	0.0423994	0.8987	0.978828
multiple sclerosis || id:ieu-b-18	FAM180B (Brain Cerebellum)	Wald ratio	1	-0.0398576	0.0337344	0.237398	0.629024
multiple sclerosis || id:ieu-b-18	KMT5A (Brain Cerebellum)	Wald ratio	1	-0.170198	0.0386962	1.091e-05	0.000527456
multiple sclerosis || id:ieu-b-18	RNF7 (Brain Cerebellum)	Wald ratio	1	-0.00968643	0.0642696	0.8802	0.975692
multiple sclerosis || id:ieu-b-18	PI16 (Brain Cerebellum)	Inverse variance weighted	2	-0.0190248	0.0286838	0.507166	0.829008
multiple sclerosis || id:ieu-b-18	TSTD2 (Brain Cerebellum)	Wald ratio	1	-0.0700425	0.0822074	0.394202	0.748902
multiple sclerosis || id:ieu-b-18	SRMS (Brain Cerebellum)	Wald ratio	1	-0.0522587	0.058685	0.3732	0.735287
multiple sclerosis || id:ieu-b-18	AREL1 (Brain Cerebellum)	Wald ratio	1	0.117435	0.0763455	0.124	0.45252
multiple sclerosis || id:ieu-b-18	MEGF6 (Brain Cerebellum)	Wald ratio	1	0.0172973	0.0546011	0.751401	0.938776
multiple sclerosis || id:ieu-b-18	TRAF3 (Brain Cerebellum)	Wald ratio	1	0.143262	0.0691866	0.0383901	0.235458
multiple sclerosis || id:ieu-b-18	STMN3 (Brain Cerebellum)	Wald ratio	1	0.0636999	0.0609162	0.2957	0.689602
multiple sclerosis || id:ieu-b-18	DBT (Brain Cerebellum)	Wald ratio	1	-0.0224887	0.0477128	0.637401	0.901621
multiple sclerosis || id:ieu-b-18	NTN5 (Brain Cerebellum)	Wald ratio	1	-0.106726	0.0317281	0.000768897	0.0134237
multiple sclerosis || id:ieu-b-18	IL10RB (Brain Cerebellum)	Wald ratio	1	-0.00555832	0.0175237	0.7511	0.938776
multiple sclerosis || id:ieu-b-18	ZNF696 (Brain Cerebellum)	Wald ratio	1	-0.0467009	0.0688686	0.497698	0.822326
multiple sclerosis || id:ieu-b-18	DDX6 (Brain Cerebellum)	Wald ratio	1	-0.061206	0.0768531	0.425798	0.771222
multiple sclerosis || id:ieu-b-18	NPY1R (Brain Cerebellum)	Wald ratio	1	-0.0964059	0.0614193	0.1165	0.443469
multiple sclerosis || id:ieu-b-18	CPSF1 (Brain Cerebellum)	Wald ratio	1	0.0100853	0.0171375	0.556202	0.858488
multiple sclerosis || id:ieu-b-18	WFDC2 (Brain Cerebellum)	Inverse variance weighted	2	0.026448	0.0312632	0.397564	0.751486
multiple sclerosis || id:ieu-b-18	TTLL13P (Brain Cerebellum)	Wald ratio	1	-0.00326696	0.0204215	0.8729	0.975692
multiple sclerosis || id:ieu-b-18	SEPTIN1 (Brain Cerebellum)	Wald ratio	1	-0.118861	0.0513668	0.02067	0.145572
multiple sclerosis || id:ieu-b-18	UBXN6 (Brain Cerebellum)	Wald ratio	1	0.18992	0.0543002	0.000469495	0.00922117
multiple sclerosis || id:ieu-b-18	HTR2B (Brain Cerebellum)	Wald ratio	1	-0.0175989	0.0368123	0.6326	0.901621
multiple sclerosis || id:ieu-b-18	CAVIN1 (Brain Cerebellum)	Inverse variance weighted	2	0.00422197	0.118104	0.971483	0.993838
multiple sclerosis || id:ieu-b-18	CD300E (Brain Cerebellum)	Wald ratio	1	0.0627424	0.0615212	0.3078	0.700913
multiple sclerosis || id:ieu-b-18	FGFR4 (Brain Cerebellum)	Inverse variance weighted	2	0.00224827	0.0271425	0.933985	0.984915
multiple sclerosis || id:ieu-b-18	TP53I3 (Brain Cerebellum)	Wald ratio	1	-0.041415	0.0611309	0.498101	0.822326
multiple sclerosis || id:ieu-b-18	FNDC11 (Brain Cerebellum)	Wald ratio	1	-0.00695616	0.0469035	0.8821	0.975692
multiple sclerosis || id:ieu-b-18	LY6H (Brain Cerebellum)	Wald ratio	1	0.0149499	0.026649	0.574801	0.871118
multiple sclerosis || id:ieu-b-18	SCRN2 (Brain Cerebellum)	Wald ratio	1	-0.0835612	0.0361288	0.0207299	0.145572
multiple sclerosis || id:ieu-b-18	ADAT2 (Brain Cerebellum)	Wald ratio	1	-0.0111257	0.0397944	0.779799	0.948551
multiple sclerosis || id:ieu-b-18	RPL18 (Brain Cerebellum)	Wald ratio	1	-0.0291306	0.0898586	0.7458	0.938776
multiple sclerosis || id:ieu-b-18	SNRNP70 (Brain Cerebellum)	Wald ratio	1	0.0483607	0.0855335	0.571802	0.871118
multiple sclerosis || id:ieu-b-18	CDK3 (Brain Cerebellum)	Wald ratio	1	-0.0696509	0.0194306	0.000337594	0.00731648
multiple sclerosis || id:ieu-b-18	SPICE1 (Brain Cerebellum)	Wald ratio	1	0.10487	0.0684854	0.125701	0.456665
multiple sclerosis || id:ieu-b-18	CD9 (Brain Cerebellum)	Inverse variance weighted	2	0.0451209	0.153338	0.768561	0.946014
multiple sclerosis || id:ieu-b-18	WDR97 (Brain Cerebellum)	Wald ratio	1	0.0172141	0.0266232	0.517901	0.836763
multiple sclerosis || id:ieu-b-18	CMTM7 (Brain Cerebellum)	Wald ratio	1	0.0537119	0.0506146	0.288602	0.681903
multiple sclerosis || id:ieu-b-18	C1orf127 (Brain Cerebellum)	Wald ratio	1	-0.0142305	0.0191493	0.457402	0.795753
multiple sclerosis || id:ieu-b-18	BLOC1S3 (Brain Cerebellum)	Wald ratio	1	-0.0389939	0.0544493	0.473899	0.810223
multiple sclerosis || id:ieu-b-18	ZNF557 (Brain Cerebellum)	MR Egger	3	-0.105253	0.0970552	0.474216	0.810223
multiple sclerosis || id:ieu-b-18	ZNF557 (Brain Cerebellum)	Weighted median	3	-0.0546008	0.0425973	0.199916	0.581944
multiple sclerosis || id:ieu-b-18	ZNF557 (Brain Cerebellum)	Inverse variance weighted	3	-0.0676313	0.0306072	0.0271292	0.18139
multiple sclerosis || id:ieu-b-18	ZNF557 (Brain Cerebellum)	Simple mode	3	-0.0451656	0.0454614	0.425162	0.771181
multiple sclerosis || id:ieu-b-18	ZNF557 (Brain Cerebellum)	Weighted mode	3	-0.0492176	0.0446251	0.385029	0.742442
multiple sclerosis || id:ieu-b-18	NME3 (Brain Cerebellum)	Wald ratio	1	0.0185324	0.126253	0.8833	0.975692
multiple sclerosis || id:ieu-b-18	FAHD1 (Brain Cerebellum)	Wald ratio	1	0.00135954	0.0173106	0.9374	0.985752
multiple sclerosis || id:ieu-b-18	COL20A1 (Brain Cerebellum)	Wald ratio	1	0.0329797	0.0533556	0.536501	0.846294
multiple sclerosis || id:ieu-b-18	DDX55 (Brain Cerebellum)	Wald ratio	1	0.0140204	0.0285937	0.623899	0.900226
multiple sclerosis || id:ieu-b-18	GDAP1L1 (Brain Cerebellum)	Wald ratio	1	0.218866	0.0988436	0.0268105	0.18139
multiple sclerosis || id:ieu-b-18	IFNLR1 (Brain Cerebellum)	Wald ratio	1	-0.00692819	0.0625469	0.9118	0.980268
multiple sclerosis || id:ieu-b-18	TXNDC15 (Brain Cerebellum)	Wald ratio	1	-0.0163525	0.0188593	0.385899	0.742841
multiple sclerosis || id:ieu-b-18	TNFSF14 (Brain Cerebellum)	Wald ratio	1	0.0235023	0.0938212	0.8022	0.954891
multiple sclerosis || id:ieu-b-18	MRPL51 (Brain Cerebellum)	Wald ratio	1	-0.190769	0.0906656	0.0353705	0.222303
multiple sclerosis || id:ieu-b-18	KCNC3 (Brain Cerebellum)	Wald ratio	1	0.107442	0.113823	0.345201	0.717178
multiple sclerosis || id:ieu-b-18	LRPPRC (Brain Cerebellum)	Wald ratio	1	-0.0740128	0.0532303	0.1644	0.531162
multiple sclerosis || id:ieu-b-18	SCT (Brain Cerebellum)	Wald ratio	1	-0.0207429	0.0510666	0.684601	0.914823
multiple sclerosis || id:ieu-b-18	TAGLN3 (Brain Cerebellum)	Wald ratio	1	-0.0250893	0.0755134	0.739701	0.935738
multiple sclerosis || id:ieu-b-18	NMI (Brain Cerebellum)	Wald ratio	1	-0.0477549	0.0758943	0.529199	0.843097
multiple sclerosis || id:ieu-b-18	SLC35F1 (Brain Cerebellum)	Wald ratio	1	-0.0561022	0.114615	0.6245	0.900226
multiple sclerosis || id:ieu-b-18	ARHGEF16 (Brain Cerebellum)	Wald ratio	1	0.0191435	0.0375938	0.610598	0.890811
multiple sclerosis || id:ieu-b-18	ARHGAP35 (Brain Cerebellum)	Wald ratio	1	0.174211	0.107001	0.103499	0.414326
multiple sclerosis || id:ieu-b-18	PHLDB1 (Brain Cerebellum)	Wald ratio	1	-0.0479388	0.0324344	0.139401	0.479104
multiple sclerosis || id:ieu-b-18	DTWD2 (Brain Cerebellum)	Inverse variance weighted	2	0.0251694	0.044695	0.573341	0.871118
multiple sclerosis || id:ieu-b-18	EIF4E1B (Brain Cerebellum)	Wald ratio	1	-0.0295152	0.0729316	0.6857	0.914823
multiple sclerosis || id:ieu-b-18	RTN2 (Brain Cerebellum)	Wald ratio	1	0.163828	0.0648044	0.0114701	0.102255
multiple sclerosis || id:ieu-b-18	CCDC9 (Brain Cerebellum)	Wald ratio	1	0.158189	0.0586238	0.00696789	0.0729887
multiple sclerosis || id:ieu-b-18	PXT1 (Brain Cerebellum)	Wald ratio	1	0.124283	0.0523533	0.0175999	0.131685
multiple sclerosis || id:ieu-b-18	PPP1R14B (Brain Cerebellum)	Wald ratio	1	0.25218	0.0612071	3.78685e-05	0.00140002
multiple sclerosis || id:ieu-b-18	UBE2J1 (Brain Cerebellum)	Wald ratio	1	-0.0157326	0.0849655	0.8531	0.975692
multiple sclerosis || id:ieu-b-18	PRR35 (Brain Cerebellum)	Wald ratio	1	0.104165	0.089295	0.243401	0.629531
multiple sclerosis || id:ieu-b-18	KXD1 (Brain Cerebellum)	Wald ratio	1	-0.00736465	0.0686758	0.9146	0.980268
multiple sclerosis || id:ieu-b-18	ICAM5 (Brain Cerebellum)	Wald ratio	1	0.0883759	0.045173	0.0504194	0.279587
multiple sclerosis || id:ieu-b-18	FUZ (Brain Cerebellum)	Wald ratio	1	-0.0396366	0.0552344	0.473	0.810223
multiple sclerosis || id:ieu-b-18	C12orf65 (Brain Cerebellum)	Wald ratio	1	0.139823	0.299587	0.6407	0.901621
multiple sclerosis || id:ieu-b-18	PRR14L (Brain Cerebellum)	Wald ratio	1	0.0793896	0.090946	0.382701	0.742442
multiple sclerosis || id:ieu-b-18	IQGAP1 (Brain Cerebellum)	Wald ratio	1	0.0749964	0.0209106	0.00033511	0.00731648
multiple sclerosis || id:ieu-b-18	SIDT1 (Brain Cerebellum)	Wald ratio	1	0.00864685	0.0234309	0.712101	0.921412
multiple sclerosis || id:ieu-b-18	GRB2 (Brain Cerebellum)	Wald ratio	1	-0.253655	0.0843827	0.00264699	0.0343017
multiple sclerosis || id:ieu-b-18	ZHX3 (Brain Cerebellum)	Wald ratio	1	-0.0381566	0.10061	0.7045	0.916985
multiple sclerosis || id:ieu-b-18	SSR1 (Brain Cerebellum)	Wald ratio	1	0.0527389	0.0496253	0.2879	0.681903
multiple sclerosis || id:ieu-b-18	TPSB2 (Brain Cerebellum)	Wald ratio	1	-0.0100407	0.0452768	0.8245	0.961874
multiple sclerosis || id:ieu-b-18	NEURL2 (Brain Cerebellum)	Wald ratio	1	-0.0274982	0.0487237	0.572502	0.871118
multiple sclerosis || id:ieu-b-18	TMED9 (Brain Cerebellum)	Wald ratio	1	-0.0910655	0.0589034	0.122101	0.448774
multiple sclerosis || id:ieu-b-18	PSMC3IP (Brain Cerebellum)	Wald ratio	1	0.0801827	0.0514885	0.1194	0.443469
multiple sclerosis || id:ieu-b-18	PNMA8A (Brain Cerebellum)	Wald ratio	1	0.00386043	0.0322099	0.9046	0.979399
multiple sclerosis || id:ieu-b-18	SMIM24 (Brain Cerebellum)	Wald ratio	1	0.0476359	0.0801724	0.552399	0.85513
multiple sclerosis || id:ieu-b-18	SLC35A3 (Brain Cerebellum)	Wald ratio	1	-0.104079	0.121152	0.3903	0.748272
multiple sclerosis || id:ieu-b-18	MAF (Brain Cerebellum)	Wald ratio	1	-0.0867166	0.0515432	0.0924901	0.388832
multiple sclerosis || id:ieu-b-18	OSBP2 (Brain Cerebellum)	Wald ratio	1	-0.0187866	0.0687979	0.7848	0.948551
multiple sclerosis || id:ieu-b-18	MSLNL (Brain Cerebellum)	Wald ratio	1	0.0309616	0.0433609	0.4752	0.810483
multiple sclerosis || id:ieu-b-18	CCDC136 (Brain Cerebellum)	Wald ratio	1	-0.0217701	0.0337983	0.519499	0.838267
multiple sclerosis || id:ieu-b-18	BORCS8-MEF2B (Brain Cerebellum)	Wald ratio	1	0.111333	0.031044	0.000335397	0.00731648
multiple sclerosis || id:ieu-b-18	JUP (Brain Cerebellum)	Wald ratio	1	-0.141397	0.0385416	0.000243794	0.00638436
multiple sclerosis || id:ieu-b-18	NCAPD2 (Brain Cerebellum)	Inverse variance weighted	2	-0.068866	0.0336681	0.0408116	0.243129
multiple sclerosis || id:ieu-b-18	BRPF3 (Brain Cerebellum)	Wald ratio	1	0.070552	0.103873	0.497002	0.822326
multiple sclerosis || id:ieu-b-18	MYNN (Brain Cerebellum)	Wald ratio	1	-0.0224891	0.0775429	0.7718	0.94649
multiple sclerosis || id:ieu-b-18	CYP26C1 (Brain Cerebellum)	Wald ratio	1	-0.00841192	0.051082	0.8692	0.975692
multiple sclerosis || id:ieu-b-18	PUS10 (Brain Cerebellum)	Wald ratio	1	0.147046	0.0328957	7.81951e-06	0.000447494
multiple sclerosis || id:ieu-b-18	FJX1 (Brain Cerebellum)	Wald ratio	1	-0.0821612	0.0588108	0.162401	0.526776
multiple sclerosis || id:ieu-b-18	OPRL1 (Brain Cerebellum)	Wald ratio	1	-0.0168124	0.0388135	0.664899	0.910059
multiple sclerosis || id:ieu-b-18	APOC2 (Brain Cerebellum)	Wald ratio	1	0.00508335	0.0342172	0.8819	0.975692
multiple sclerosis || id:ieu-b-18	RCN3 (Brain Cerebellum)	Wald ratio	1	-0.0194228	0.0709588	0.7843	0.948551
multiple sclerosis || id:ieu-b-18	C19orf71 (Brain Cerebellum)	Inverse variance weighted	2	0.0431964	0.0299888	0.14975	0.499467
multiple sclerosis || id:ieu-b-18	BRAT1 (Brain Cerebellum)	Wald ratio	1	0.275639	0.164609	0.0940296	0.392675
multiple sclerosis || id:ieu-b-18	NAA40 (Brain Cerebellum)	Wald ratio	1	-0.107743	0.0900676	0.2316	0.629024
multiple sclerosis || id:ieu-b-18	TM9SF2 (Brain Cerebellum)	Inverse variance weighted	2	0.0616792	0.0593362	0.298578	0.692459
multiple sclerosis || id:ieu-b-18	RHOT2 (Brain Cerebellum)	Wald ratio	1	-0.102741	0.0874401	0.24	0.629024
multiple sclerosis || id:ieu-b-18	VPS33B (Brain Cerebellum)	Inverse variance weighted	2	-0.0357914	0.0453144	0.429617	0.772134
multiple sclerosis || id:ieu-b-18	FAM153A (Brain Cerebellum)	Inverse variance weighted	2	-0.0518973	0.0970034	0.592647	0.881535
multiple sclerosis || id:ieu-b-18	APBB2 (Brain Cerebellum)	Wald ratio	1	0.0332269	0.0363443	0.360597	0.724576
multiple sclerosis || id:ieu-b-18	ADAMTS7 (Brain Cerebellum)	Wald ratio	1	-0.126457	0.0610739	0.0384	0.235458
multiple sclerosis || id:ieu-b-18	POPDC2 (Brain Cerebellum)	Wald ratio	1	0.0456106	0.031054	0.141901	0.481455
multiple sclerosis || id:ieu-b-18	PLEKHG5 (Brain Cerebellum)	Wald ratio	1	0.210036	0.0648625	0.00120301	0.0186689
multiple sclerosis || id:ieu-b-18	APOBEC3F (Brain Cerebellum)	Wald ratio	1	-0.0715068	0.0693794	0.302699	0.698151
multiple sclerosis || id:ieu-b-18	ZNF627 (Brain Cerebellum)	Wald ratio	1	-0.00608688	0.0579873	0.9164	0.980268
multiple sclerosis || id:ieu-b-18	LRFN4 (Brain Cerebellum)	Wald ratio	1	0.0283773	0.0648727	0.661799	0.909679
multiple sclerosis || id:ieu-b-18	XRCC3 (Brain Cerebellum)	Wald ratio	1	0.00719678	0.0469607	0.8782	0.975692
multiple sclerosis || id:ieu-b-18	PGAP6 (Brain Cerebellum)	Wald ratio	1	-0.0450938	0.020067	0.02463	0.171049
multiple sclerosis || id:ieu-b-18	PNRC2 (Brain Cerebellum)	Wald ratio	1	-0.11205	0.0899935	0.2131	0.601947
multiple sclerosis || id:ieu-b-18	LMNTD2 (Brain Cerebellum)	Wald ratio	1	-0.0555468	0.079275	0.483499	0.815784
multiple sclerosis || id:ieu-b-18	ITGAL (Brain Cerebellum)	Wald ratio	1	-0.0530865	0.0615351	0.3883	0.74632
multiple sclerosis || id:ieu-b-18	NMT1 (Brain Cerebellum)	Wald ratio	1	0.032921	0.0542156	0.543702	0.846294
multiple sclerosis || id:ieu-b-18	PGAP3 (Brain Cerebellum)	Wald ratio	1	-0.0423022	0.0917622	0.6448	0.902576
multiple sclerosis || id:ieu-b-18	CCDC8 (Brain Cerebellum)	Wald ratio	1	-0.0105694	0.0725059	0.8841	0.975692
multiple sclerosis || id:ieu-b-18	EIF4E3 (Brain Cerebellum)	Wald ratio	1	-0.0975627	0.19251	0.6123	0.890811
multiple sclerosis || id:ieu-b-18	PEX11A (Brain Cerebellum)	Wald ratio	1	-0.0179112	0.0642144	0.7803	0.948551
multiple sclerosis || id:ieu-b-18	SUSD5 (Brain Cerebellum)	Wald ratio	1	0.0187475	0.0520092	0.7185	0.922527
multiple sclerosis || id:ieu-b-18	SNX21 (Brain Cerebellum)	Wald ratio	1	-0.0212183	0.0312032	0.496501	0.822326
multiple sclerosis || id:ieu-b-18	ANKRD16 (Brain Cerebellum)	Wald ratio	1	-0.0429419	0.0612297	0.483101	0.815784
multiple sclerosis || id:ieu-b-18	UBE2I (Brain Cerebellum)	Wald ratio	1	-0.122492	0.118799	0.3025	0.698151
multiple sclerosis || id:ieu-b-18	PLXDC1 (Brain Cerebellum)	Wald ratio	1	-0.141688	0.105726	0.1802	0.552466
multiple sclerosis || id:ieu-b-18	PYCR3 (Brain Cerebellum)	Wald ratio	1	-0.0595515	0.0888706	0.502799	0.826333
multiple sclerosis || id:ieu-b-18	KCNB1 (Brain Cerebellum)	Wald ratio	1	0.0738113	0.0756163	0.329	0.708996
multiple sclerosis || id:ieu-b-18	PEX7 (Brain Cerebellum)	Wald ratio	1	0.0376069	0.0644248	0.559399	0.860667
multiple sclerosis || id:ieu-b-18	ZC3H8 (Brain Cerebellum)	Wald ratio	1	0.0545404	0.0807675	0.4995	0.822898
multiple sclerosis || id:ieu-b-18	CST6 (Brain Cerebellum)	Inverse variance weighted	2	0.00488945	0.046568	0.916379	0.980268
multiple sclerosis || id:ieu-b-18	GAL3ST3 (Brain Cerebellum)	Wald ratio	1	-0.142777	0.0998888	0.1529	0.50677
multiple sclerosis || id:ieu-b-18	LRRC46 (Brain Cerebellum)	Inverse variance weighted	2	0.0380113	0.0451024	0.399352	0.75244
multiple sclerosis || id:ieu-b-18	ANKRD9 (Brain Cerebellum)	Inverse variance weighted	2	-0.0758532	0.0559828	0.175438	0.545854
multiple sclerosis || id:ieu-b-18	ELOF1 (Brain Cerebellum)	Wald ratio	1	-0.0193947	0.106428	0.8554	0.975692
multiple sclerosis || id:ieu-b-18	LZTR1 (Brain Cerebellum)	Wald ratio	1	0.0228749	0.0735527	0.755801	0.938776
multiple sclerosis || id:ieu-b-18	TP53RK (Brain Cerebellum)	Wald ratio	1	-0.098609	0.066396	0.1375	0.477796
multiple sclerosis || id:ieu-b-18	SIRT6 (Brain Cerebellum)	Wald ratio	1	-0.0230381	0.0246556	0.350099	0.717178
multiple sclerosis || id:ieu-b-18	MAPK13 (Brain Cerebellum)	Wald ratio	1	0.0148583	0.0194921	0.445898	0.785494
multiple sclerosis || id:ieu-b-18	CD300A (Brain Cerebellum)	Inverse variance weighted	2	0.000968011	0.0264967	0.970857	0.993838
multiple sclerosis || id:ieu-b-18	DDA1 (Brain Cerebellum)	Wald ratio	1	0.0491071	0.0543906	0.3666	0.730296
multiple sclerosis || id:ieu-b-18	C1QTNF6 (Brain Cerebellum)	Wald ratio	1	0.00644899	0.027931	0.8174	0.959357
multiple sclerosis || id:ieu-b-18	POLA2 (Brain Cerebellum)	Wald ratio	1	-0.0243138	0.0510233	0.633701	0.901621
multiple sclerosis || id:ieu-b-18	APOL4 (Brain Cerebellum)	Wald ratio	1	0.0724023	0.068909	0.293399	0.688064
multiple sclerosis || id:ieu-b-18	CNP (Brain Cerebellum)	Wald ratio	1	-0.327924	0.461338	0.477202	0.812795
multiple sclerosis || id:ieu-b-18	CAMLG (Brain Cerebellum)	Wald ratio	1	-0.0173726	0.0283699	0.540299	0.846294
multiple sclerosis || id:ieu-b-18	RREB1 (Brain Cerebellum)	Wald ratio	1	-0.295159	0.0835058	0.000408403	0.00841578
multiple sclerosis || id:ieu-b-18	PPARD (Brain Cerebellum)	Wald ratio	1	0.00965216	0.103501	0.9257	0.980397
multiple sclerosis || id:ieu-b-18	NDFIP1 (Brain Cerebellum)	Wald ratio	1	-0.295219	0.136477	0.0305301	0.199876
multiple sclerosis || id:ieu-b-18	GABBR2 (Brain Cerebellum)	Wald ratio	1	-0.0258458	0.0903789	0.7749	0.948551
multiple sclerosis || id:ieu-b-18	AP3S2 (Brain Cerebellum)	Wald ratio	1	0.042528	0.0325084	0.1908	0.573602
multiple sclerosis || id:ieu-b-18	SCRIB (Brain Cerebellum)	Wald ratio	1	-0.198425	0.115812	0.0866497	0.378321
multiple sclerosis || id:ieu-b-18	TUBB4A (Brain Cerebellum)	Wald ratio	1	0.00282468	0.0708546	0.9682	0.993838
multiple sclerosis || id:ieu-b-18	SPATA32 (Brain Cerebellum)	Wald ratio	1	0.026979	0.0432011	0.532301	0.846294
multiple sclerosis || id:ieu-b-18	ATL3 (Brain Cerebellum)	Wald ratio	1	-0.000302183	0.0964428	0.9975	0.997837
multiple sclerosis || id:ieu-b-18	NLRX1 (Brain Cerebellum)	Wald ratio	1	0.0950517	0.100426	0.3439	0.717178
multiple sclerosis || id:ieu-b-18	CASC3 (Brain Cerebellum)	Wald ratio	1	-0.10248	0.0828481	0.216101	0.606336
multiple sclerosis || id:ieu-b-18	PCNX3 (Brain Cerebellum)	Wald ratio	1	0.207525	0.0485919	1.94805e-05	0.000816233
multiple sclerosis || id:ieu-b-18	C5orf24 (Brain Cerebellum)	Wald ratio	1	0.127097	0.146335	0.385101	0.742442
multiple sclerosis || id:ieu-b-18	DARS1 (Brain Cerebellum)	Wald ratio	1	0.140839	0.117683	0.2314	0.629024
[truncated: 423 more rows]

## Sheet: Table S6
Table S6. Two-sample Mendelian randomization analysis between gene expression and multiple sclerosis in brain amygdala
[truncated: 595 more rows]

[truncated: 15 more sheets: Table S7, Table S8, Table S9, Table S10, Table S11, Table S12, Table S13, Table S14, Table S15, Table S16, Table S17, Table S18, Table S19, Table S20, Table S21]
